# Supplementary material for: 4-Ferrocenylphenol
Source: Acta Crystallogr Sect E Struct Rep Online. 2008 Nov 29;64(Pt 12):m1630. doi: 10.1107/S1600536808039524 (PMC2960122; doi:10.1107/S1600536808039524)
Supplement: Supplementary file 1 [file e-64-m1630-sup1.cif]

##############################################################################
###                                                                        ###
###        Electronic paper (Acta Crystallographica Section E)             ###
###                                                                        ###
##############################################################################
#                                                                            #
# This CIF contains the data in a paper accepted for publication in Acta     #
# Crystallographica Section E. It conforms to the requirements of Notes      #
# for Authors for Section E, and has been peer reviewed under the auspices   #
# of the IUCr Commission on Journals.                                        #
#                                                                            #
# Full details of the Crystallographic Information File format               #
# are given in the paper "The Crystallographic Information File (CIF):       #
# a New Standard Archive File for Crystallography" by S. R. Hall, F. H.      #
# Allen and I. D. Brown [Acta Cryst. (1991), A47, 655-685].                  #
#                                                                            #
# The current version of the core CIF dictionary is obtainable from          #
# ftp://ftp.iucr.org/pub/cif_core.dic. The current version number is 2.4.    #
#                                                                            #
# Software is freely available for graphical display of the structure(s) in  #
# this CIF.  For information consult the CIF home page http://www.iucr.org/  #
# cif/home.html                                                              #
#                                                                            #
# This file may be used for bona fide research purposes within the           #
# scientific community so long as proper attribution is given to the journal # 
# article from which it was obtained.                                        #
#                                                                            #
##############################################################################
                                             
data_global
_journal_date_recd_electronic     2008-11-01
_journal_date_accepted     2008-11-24
_journal_name_full     'Acta Crystallographica, Section E'
_journal_year     2008
_journal_volume     64
_journal_issue     12
_journal_page_first     m1630
_journal_page_last     m1630
_journal_paper_category     QM
_journal_coeditor_code     DN2401
_publ_contact_author_name
; Dr Muhammad D. Bala
;
_publ_contact_author_address
; School of Chemistry,
  University of KwaZulu-Natal,
  Westville Campus, Private Bag X54001
  Durban 4000,
  South Africa
;
_publ_contact_author_email     bala@ukzn.ac.za
_publ_contact_author_fax     '+27312603091'
_publ_contact_author_phone     '+27312602616'
_publ_section_title
;
4-Ferrocenylphenol
;
loop_
    _publ_author_name
    _publ_author_footnote
    _publ_author_address
    'Nyamori, Vincent O.' .
;
School of Chemistry,
University of KwaZulu-Natal,
Westville Campus, Private Bag X54001
Durban 4000,
South Africa
;
    'Bala, Muhammad D.' .
;
School of Chemistry,
University of KwaZulu-Natal,
Westville Campus, Private Bag X54001
Durban 4000,
South Africa
;
data_I
_chemical_name_systematic
;
4-Ferrocenylphenol
;
_chemical_formula_moiety     'C16 H14 Fe O'
_chemical_formula_sum     'C16 H14 Fe O'
_chemical_formula_iupac     '[Fe (C5 H5) (C11 H9 O)]'
_chemical_formula_weight     278.12
_symmetry_cell_setting     Orthorhombic
_symmetry_space_group_name_H-M     Pbca
_symmetry_space_group_name_Hall     '-P 2ac 2ab'
loop_
    _symmetry_equiv_pos_as_xyz
    'x, y, z'
    '-x+1/2, -y, z+1/2'
    '-x, y+1/2, -z+1/2'
    'x+1/2, -y+1/2, -z'
    '-x, -y, -z'
    'x-1/2, y, -z-1/2'
    'x, -y-1/2, z-1/2'
    '-x-1/2, y-1/2, z'
_cell_length_a     9.950(2)
_cell_length_b     7.9205(17)
_cell_length_c     31.046(6)
_cell_angle_alpha     90
_cell_angle_beta     90
_cell_angle_gamma     90
_cell_volume     2446.8(9)
_cell_formula_units_Z     8
_cell_measurement_reflns_used     946
_cell_measurement_theta_min     3.94
_cell_measurement_theta_max     27.64
_cell_measurement_temperature     173(2)
_exptl_crystal_description     plate
_exptl_crystal_colour     orange
_exptl_crystal_size_max     0.42
_exptl_crystal_size_mid     0.22
_exptl_crystal_size_min     0.07
_exptl_crystal_density_diffrn     1.51
_exptl_crystal_density_method     'not measured'
_exptl_crystal_F_000     1152
_exptl_absorpt_coefficient_mu     1.215
_exptl_absorpt_correction_type     integration
_exptl_absorpt_process_details     '(XPREP; Bruker, 2005)'
_exptl_absorpt_correction_T_min     0.7498
_exptl_absorpt_correction_T_max     0.9291
_diffrn_radiation_type     MoK\a
_diffrn_radiation_wavelength     0.71073
_diffrn_measurement_device_type     'Bruker APEXII CCD area-detector'
_diffrn_measurement_method     '\f and \w'
_diffrn_reflns_number     14324
_diffrn_reflns_av_R_equivalents     0.0509
_diffrn_reflns_theta_min     2.43
_diffrn_reflns_theta_max     28.3
_diffrn_reflns_theta_full     28.3
_diffrn_measured_fraction_theta_max     0.997
_diffrn_measured_fraction_theta_full     0.997
_diffrn_reflns_limit_h_min     -13
_diffrn_reflns_limit_h_max     8
_diffrn_reflns_limit_k_min     -9
_diffrn_reflns_limit_k_max     10
_diffrn_reflns_limit_l_min     -41
_diffrn_reflns_limit_l_max     41
_reflns_number_total     3039
_reflns_number_gt     2214
_reflns_threshold_expression     I>2\s(I)
_refine_ls_structure_factor_coef     Fsqd
_refine_ls_matrix_type     full
_refine_ls_R_factor_gt     0.0333
_refine_ls_wR_factor_ref     0.0842
_refine_ls_goodness_of_fit_ref     1.019
_refine_ls_restrained_S_all     1.019
_refine_ls_number_reflns     3039
_refine_ls_number_parameters     164
_refine_ls_number_restraints     0
_refine_ls_hydrogen_treatment     constr
_refine_ls_weighting_scheme     calc
_refine_ls_weighting_details
          'calc w=1/[\s^2^(Fo^2^)+(0.0424P)^2^+0.544P] where P=(Fo^2^+2Fc^2^)/3'
_refine_ls_shift/su_max     0.001
_refine_diff_density_max     0.311
_refine_diff_density_min     -0.425
_refine_ls_extinction_method     none
loop_
    _atom_type_symbol
    _atom_type_description
    _atom_type_scat_dispersion_real
    _atom_type_scat_dispersion_imag
    _atom_type_scat_source
    C C 0.0033 0.0016 'International Tables Vol C Tables 4.2.6.8 and 6.1.1.4'
    H H 0 0 'International Tables Vol C Tables 4.2.6.8 and 6.1.1.4'
    O O 0.0106 0.006 'International Tables Vol C Tables 4.2.6.8 and 6.1.1.4'
    Fe Fe 0.3463 0.8444 'International Tables Vol C Tables 4.2.6.8 and 6.1.1.4'
_computing_data_collection     'APEX2 (Bruker, 2005)'
_computing_cell_refinement     'SAINT (Bruker, 2005)'
_computing_data_reduction     'SAINT (Bruker, 2005)'
_computing_structure_solution     'SHELXTL (Sheldrick, 2008)'
_computing_structure_refinement     'SHELXTL (Sheldrick, 2008)'
_computing_molecular_graphics     'ORTEP-3 (Farrugia, 1997)'
_computing_publication_material     'SHELXTL (Sheldrick, 2008)'
loop_
    _atom_site_type_symbol
    _atom_site_label
    _atom_site_fract_x
    _atom_site_fract_y
    _atom_site_fract_z
    _atom_site_U_iso_or_equiv
    _atom_site_adp_type
    _atom_site_calc_flag
    _atom_site_refinement_flags
    _atom_site_occupancy
    _atom_site_disorder_assembly
    _atom_site_disorder_group
    C C1 -0.1342(2) 0.1001(3) 0.11907(7) 0.0408(6) Uani d . 1 . .
    H H1 -0.1586 0.1489 0.1459 0.049 Uiso calc R 1 . .
    C C2 -0.1895(2) 0.1413(3) 0.07829(8) 0.0354(5) Uani d . 1 . .
    H H2 -0.2575 0.2228 0.0729 0.042 Uiso calc R 1 . .
    C C3 -0.1253(2) 0.0396(3) 0.04727(7) 0.0347(5) Uani d . 1 . .
    H H3 -0.1426 0.0401 0.0172 0.042 Uiso calc R 1 . .
    C C4 -0.0312(2) -0.0627(3) 0.06860(9) 0.0380(6) Uani d . 1 . .
    H H4 0.0263 -0.1431 0.0554 0.046 Uiso calc R 1 . .
    C C5 -0.0366(2) -0.0263(3) 0.11265(9) 0.0420(6) Uani d . 1 . .
    H H5 0.0163 -0.0778 0.1345 0.05 Uiso calc R 1 . .
    C C6 0.10992(19) 0.3807(2) 0.10912(6) 0.0210(4) Uani d . 1 . .
    C C7 0.0405(2) 0.4386(2) 0.07116(6) 0.0250(4) Uani d . 1 . .
    H H7 -0.0281 0.522 0.0704 0.03 Uiso calc R 1 . .
    C C8 0.0926(2) 0.3492(2) 0.03499(6) 0.0263(4) Uani d . 1 . .
    H H8 0.065 0.3629 0.0059 0.032 Uiso calc R 1 . .
    C C9 0.1930(2) 0.2361(3) 0.04994(7) 0.0267(4) Uani d . 1 . .
    H H9 0.2441 0.1608 0.0326 0.032 Uiso calc R 1 . .
    C C10 0.20381(19) 0.2549(2) 0.09535(7) 0.0237(4) Uani d . 1 . .
    H H10 0.2634 0.1941 0.1135 0.028 Uiso calc R 1 . .
    C C11 0.09297(19) 0.4446(2) 0.15359(6) 0.0218(4) Uani d . 1 . .
    C C12 -0.0132(2) 0.5527(3) 0.16436(7) 0.0281(4) Uani d . 1 . .
    H H12 -0.0789 0.5791 0.1432 0.034 Uiso calc R 1 . .
    C C13 -0.0248(2) 0.6219(3) 0.20519(7) 0.0332(5) Uani d . 1 . .
    H H13 -0.0975 0.6953 0.2117 0.04 Uiso calc R 1 . .
    C C14 0.0701(3) 0.5840(3) 0.23658(7) 0.0339(5) Uani d . 1 . .
    C C15 0.1749(2) 0.4741(3) 0.22686(7) 0.0322(5) Uani d . 1 . .
    H H15 0.239 0.4458 0.2484 0.039 Uiso calc R 1 . .
    C C16 0.1861(2) 0.4061(3) 0.18597(6) 0.0266(4) Uani d . 1 . .
    H H16 0.2584 0.3317 0.1797 0.032 Uiso calc R 1 . .
    O O1 0.0663(2) 0.6509(3) 0.27745(5) 0.0519(5) Uani d . 1 . .
    H H1A -0.0033 0.7099 0.2803 0.078 Uiso calc R 1 . .
    Fe Fe1 0.01267(3) 0.18508(3) 0.078786(8) 0.02002(10) Uani d . 1 . .
loop_
    _atom_site_aniso_label
    _atom_site_aniso_U_11
    _atom_site_aniso_U_22
    _atom_site_aniso_U_33
    _atom_site_aniso_U_12
    _atom_site_aniso_U_13
    _atom_site_aniso_U_23
    C1 0.0393(14) 0.0524(15) 0.0306(12) -0.0248(12) 0.0100(10) -0.0062(11)
    C2 0.0181(10) 0.0312(11) 0.0567(16) -0.0031(8) -0.0022(10) 0.0064(10)
    C3 0.0340(12) 0.0417(13) 0.0286(11) -0.0154(10) -0.0044(9) -0.0013(10)
    C4 0.0294(12) 0.0196(10) 0.0650(17) -0.0067(9) 0.0036(11) -0.0031(10)
    C5 0.0360(13) 0.0390(14) 0.0511(15) -0.0137(10) -0.0123(11) 0.0252(12)
    C6 0.0207(10) 0.0187(9) 0.0236(10) -0.0036(7) 0.0012(8) 0.0020(7)
    C7 0.0273(11) 0.0198(9) 0.0278(11) -0.0011(8) 0.0005(8) 0.0027(8)
    C8 0.0334(12) 0.0248(10) 0.0207(10) -0.0065(8) 0.0018(8) 0.0026(8)
    C9 0.0237(10) 0.0268(10) 0.0295(11) -0.0047(8) 0.0069(9) -0.0064(8)
    C10 0.0192(10) 0.0218(10) 0.0303(10) -0.0020(8) -0.0016(8) -0.0009(8)
    C11 0.0234(10) 0.0190(9) 0.0230(10) -0.0025(8) 0.0012(8) 0.0009(7)
    C12 0.0285(11) 0.0295(11) 0.0262(10) 0.0035(9) -0.0027(8) 0.0009(8)
    C13 0.0378(13) 0.0323(11) 0.0294(11) 0.0078(10) 0.0053(10) -0.0026(9)
    C14 0.0487(14) 0.0327(12) 0.0202(10) -0.0010(10) 0.0032(10) -0.0029(8)
    C15 0.0369(12) 0.0348(12) 0.0249(11) -0.0015(10) -0.0052(9) 0.0032(9)
    C16 0.0265(11) 0.0255(11) 0.0278(11) 0.0015(8) -0.0005(9) 0.0025(8)
    O1 0.0721(14) 0.0599(12) 0.0237(8) 0.0148(10) -0.0012(9) -0.0124(8)
    Fe1 0.01885(16) 0.01960(15) 0.02160(15) -0.00114(11) -0.00087(11)
                                                                     0.00129(11)
_geom_special_details
;
All e.s.d.'s (except the e.s.d. in the dihedral angle between two l.s. planes)
are estimated using the full covariance matrix. The cell e.s.d.'s are taken
into account individually in the estimation of e.s.d.'s in distances, angles
and torsion angles; correlations between e.s.d.'s in cell parameters are only
used when they are defined by crystal symmetry. An approximate (isotropic)
treatment of cell e.s.d.'s is used for estimating e.s.d.'s involving l.s.
planes.
;
loop_
    _geom_bond_atom_site_label_1
    _geom_bond_atom_site_label_2
    _geom_bond_site_symmetry_2
    _geom_bond_distance
    _geom_bond_publ_flag
    C1 C5 . 1.409(4) ?
    C1 C2 . 1.419(3) ?
    C1 Fe1 . 2.038(2) ?
    C1 H1 . 0.95 ?
    C2 C3 . 1.409(3) ?
    C2 Fe1 . 2.041(2) ?
    C2 H2 . 0.95 ?
    C3 C4 . 1.404(3) ?
    C3 Fe1 . 2.042(2) ?
    C3 H3 . 0.95 ?
    C4 C5 . 1.399(4) ?
    C4 Fe1 . 2.036(2) ?
    C4 H4 . 0.95 ?
    C5 Fe1 . 2.037(2) ?
    C5 H5 . 0.95 ?
    C6 C10 . 1.431(3) ?
    C6 C7 . 1.441(3) ?
    C6 C11 . 1.480(3) ?
    C6 Fe1 . 2.0550(19) ?
    C7 C8 . 1.425(3) ?
    C7 Fe1 . 2.041(2) ?
    C7 H7 . 0.95 ?
    C8 C9 . 1.420(3) ?
    C8 Fe1 . 2.0425(19) ?
    C8 H8 . 0.95 ?
    C9 C10 . 1.422(3) ?
    C9 Fe1 . 2.046(2) ?
    C9 H9 . 0.95 ?
    C10 Fe1 . 2.046(2) ?
    C10 H10 . 0.95 ?
    C11 C12 . 1.400(3) ?
    C11 C16 . 1.401(3) ?
    C12 C13 . 1.386(3) ?
    C12 H12 . 0.95 ?
    C13 C14 . 1.390(3) ?
    C13 H13 . 0.95 ?
    C14 O1 . 1.376(2) ?
    C14 C15 . 1.392(3) ?
    C15 C16 . 1.384(3) ?
    C15 H15 . 0.95 ?
    C16 H16 . 0.95 ?
    O1 H1A . 0.84 ?
loop_
    _geom_angle_atom_site_label_1
    _geom_angle_atom_site_label_2
    _geom_angle_atom_site_label_3
    _geom_angle_site_symmetry_1
    _geom_angle_site_symmetry_3
    _geom_angle
    _geom_angle_publ_flag
    C5 C1 C2 . . 107.7(2) ?
    C5 C1 Fe1 . . 69.74(13) ?
    C2 C1 Fe1 . . 69.79(12) ?
    C5 C1 H1 . . 126.1 ?
    C2 C1 H1 . . 126.1 ?
    Fe1 C1 H1 . . 125.9 ?
    C3 C2 C1 . . 107.6(2) ?
    C3 C2 Fe1 . . 69.83(12) ?
    C1 C2 Fe1 . . 69.51(12) ?
    C3 C2 H2 . . 126.2 ?
    C1 C2 H2 . . 126.2 ?
    Fe1 C2 H2 . . 126 ?
    C4 C3 C2 . . 108.1(2) ?
    C4 C3 Fe1 . . 69.63(12) ?
    C2 C3 Fe1 . . 69.80(12) ?
    C4 C3 H3 . . 126 ?
    C2 C3 H3 . . 126 ?
    Fe1 C3 H3 . . 126.2 ?
    C5 C4 C3 . . 108.5(2) ?
    C5 C4 Fe1 . . 69.96(13) ?
    C3 C4 Fe1 . . 70.11(13) ?
    C5 C4 H4 . . 125.8 ?
    C3 C4 H4 . . 125.8 ?
    Fe1 C4 H4 . . 125.7 ?
    C4 C5 C1 . . 108.1(2) ?
    C4 C5 Fe1 . . 69.86(13) ?
    C1 C5 Fe1 . . 69.81(13) ?
    C4 C5 H5 . . 125.9 ?
    C1 C5 H5 . . 125.9 ?
    Fe1 C5 H5 . . 126 ?
    C10 C6 C7 . . 106.89(17) ?
    C10 C6 C11 . . 126.23(17) ?
    C7 C6 C11 . . 126.81(18) ?
    C10 C6 Fe1 . . 69.26(11) ?
    C7 C6 Fe1 . . 68.89(11) ?
    C11 C6 Fe1 . . 129.17(13) ?
    C8 C7 C6 . . 108.17(18) ?
    C8 C7 Fe1 . . 69.62(11) ?
    C6 C7 Fe1 . . 69.92(11) ?
    C8 C7 H7 . . 125.9 ?
    C6 C7 H7 . . 125.9 ?
    Fe1 C7 H7 . . 126.1 ?
    C9 C8 C7 . . 108.17(18) ?
    C9 C8 Fe1 . . 69.80(11) ?
    C7 C8 Fe1 . . 69.52(11) ?
    C9 C8 H8 . . 125.9 ?
    C7 C8 H8 . . 125.9 ?
    Fe1 C8 H8 . . 126.3 ?
    C8 C9 C10 . . 108.12(17) ?
    C8 C9 Fe1 . . 69.55(12) ?
    C10 C9 Fe1 . . 69.69(11) ?
    C8 C9 H9 . . 125.9 ?
    C10 C9 H9 . . 125.9 ?
    Fe1 C9 H9 . . 126.4 ?
    C9 C10 C6 . . 108.65(17) ?
    C9 C10 Fe1 . . 69.65(11) ?
    C6 C10 Fe1 . . 69.90(11) ?
    C9 C10 H10 . . 125.7 ?
    C6 C10 H10 . . 125.7 ?
    Fe1 C10 H10 . . 126.4 ?
    C12 C11 C16 . . 117.44(18) ?
    C12 C11 C6 . . 121.19(17) ?
    C16 C11 C6 . . 121.30(18) ?
    C13 C12 C11 . . 121.55(19) ?
    C13 C12 H12 . . 119.2 ?
    C11 C12 H12 . . 119.2 ?
    C12 C13 C14 . . 119.9(2) ?
    C12 C13 H13 . . 120 ?
    C14 C13 H13 . . 120 ?
    O1 C14 C13 . . 123.0(2) ?
    O1 C14 C15 . . 117.5(2) ?
    C13 C14 C15 . . 119.50(19) ?
    C16 C15 C14 . . 120.2(2) ?
    C16 C15 H15 . . 119.9 ?
    C14 C15 H15 . . 119.9 ?
    C15 C16 C11 . . 121.37(19) ?
    C15 C16 H16 . . 119.3 ?
    C11 C16 H16 . . 119.3 ?
    C14 O1 H1A . . 109.5 ?
    C4 Fe1 C5 . . 40.17(10) ?
    C4 Fe1 C1 . . 67.84(10) ?
    C5 Fe1 C1 . . 40.45(10) ?
    C4 Fe1 C7 . . 163.72(9) ?
    C5 Fe1 C7 . . 154.33(10) ?
    C1 Fe1 C7 . . 119.58(10) ?
    C4 Fe1 C2 . . 67.88(9) ?
    C5 Fe1 C2 . . 68.10(9) ?
    C1 Fe1 C2 . . 40.70(9) ?
    C7 Fe1 C2 . . 107.46(9) ?
    C4 Fe1 C3 . . 40.27(9) ?
    C5 Fe1 C3 . . 67.76(10) ?
    C1 Fe1 C3 . . 68.01(9) ?
    C7 Fe1 C3 . . 126.24(9) ?
    C2 Fe1 C3 . . 40.37(9) ?
    C4 Fe1 C8 . . 126.43(10) ?
    C5 Fe1 C8 . . 163.85(10) ?
    C1 Fe1 C8 . . 153.91(10) ?
    C7 Fe1 C8 . . 40.86(8) ?
    C2 Fe1 C8 . . 119.13(9) ?
    C3 Fe1 C8 . . 107.58(9) ?
    C4 Fe1 C9 . . 108.10(9) ?
    C5 Fe1 C9 . . 126.82(10) ?
    C1 Fe1 C9 . . 164.34(10) ?
    C7 Fe1 C9 . . 68.65(8) ?
    C2 Fe1 C9 . . 153.46(9) ?
    C3 Fe1 C9 . . 119.42(9) ?
    C8 Fe1 C9 . . 40.65(8) ?
    C4 Fe1 C10 . . 119.95(9) ?
    C5 Fe1 C10 . . 108.43(9) ?
    C1 Fe1 C10 . . 126.98(9) ?
    C7 Fe1 C10 . . 68.71(8) ?
    C2 Fe1 C10 . . 164.51(9) ?
    C3 Fe1 C10 . . 153.85(9) ?
    C8 Fe1 C10 . . 68.49(8) ?
    C9 Fe1 C10 . . 40.66(8) ?
    C4 Fe1 C6 . . 154.05(9) ?
    C5 Fe1 C6 . . 119.77(9) ?
    C1 Fe1 C6 . . 107.79(9) ?
    C7 Fe1 C6 . . 41.19(8) ?
    C2 Fe1 C6 . . 126.55(9) ?
    C3 Fe1 C6 . . 164.07(9) ?
    C8 Fe1 C6 . . 69.01(8) ?
    C9 Fe1 C6 . . 68.82(8) ?
    C10 Fe1 C6 . . 40.84(8) ?
loop_
    _geom_torsion_atom_site_label_1
    _geom_torsion_atom_site_label_2
    _geom_torsion_atom_site_label_3
    _geom_torsion_atom_site_label_4
    _geom_torsion_site_symmetry_1
    _geom_torsion_site_symmetry_2
    _geom_torsion_site_symmetry_3
    _geom_torsion_site_symmetry_4
    _geom_torsion
    _geom_torsion_publ_flag
    C5 C1 C2 C3 . . . . 0.0(2) ?
    Fe1 C1 C2 C3 . . . . 59.70(15) ?
    C5 C1 C2 Fe1 . . . . -59.65(15) ?
    C1 C2 C3 C4 . . . . -0.2(2) ?
    Fe1 C2 C3 C4 . . . . 59.31(15) ?
    C1 C2 C3 Fe1 . . . . -59.50(15) ?
    C2 C3 C4 C5 . . . . 0.3(2) ?
    Fe1 C3 C4 C5 . . . . 59.67(15) ?
    C2 C3 C4 Fe1 . . . . -59.42(15) ?
    C3 C4 C5 C1 . . . . -0.2(2) ?
    Fe1 C4 C5 C1 . . . . 59.54(15) ?
    C3 C4 C5 Fe1 . . . . -59.76(15) ?
    C2 C1 C5 C4 . . . . 0.1(2) ?
    Fe1 C1 C5 C4 . . . . -59.58(15) ?
    C2 C1 C5 Fe1 . . . . 59.68(15) ?
    C10 C6 C7 C8 . . . . -0.3(2) ?
    C11 C6 C7 C8 . . . . 176.84(18) ?
    Fe1 C6 C7 C8 . . . . -59.33(14) ?
    C10 C6 C7 Fe1 . . . . 59.07(13) ?
    C11 C6 C7 Fe1 . . . . -123.83(19) ?
    C6 C7 C8 C9 . . . . 0.2(2) ?
    Fe1 C7 C8 C9 . . . . -59.30(14) ?
    C6 C7 C8 Fe1 . . . . 59.52(14) ?
    C7 C8 C9 C10 . . . . -0.1(2) ?
    Fe1 C8 C9 C10 . . . . -59.22(14) ?
    C7 C8 C9 Fe1 . . . . 59.13(14) ?
    C8 C9 C10 C6 . . . . -0.1(2) ?
    Fe1 C9 C10 C6 . . . . -59.20(13) ?
    C8 C9 C10 Fe1 . . . . 59.13(14) ?
    C7 C6 C10 C9 . . . . 0.2(2) ?
    C11 C6 C10 C9 . . . . -176.92(17) ?
    Fe1 C6 C10 C9 . . . . 59.04(13) ?
    C7 C6 C10 Fe1 . . . . -58.84(13) ?
    C11 C6 C10 Fe1 . . . . 124.04(19) ?
    C10 C6 C11 C12 . . . . -172.01(19) ?
    C7 C6 C11 C12 . . . . 11.4(3) ?
    Fe1 C6 C11 C12 . . . . -80.3(2) ?
    C10 C6 C11 C16 . . . . 11.2(3) ?
    C7 C6 C11 C16 . . . . -165.41(19) ?
    Fe1 C6 C11 C16 . . . . 102.9(2) ?
    C16 C11 C12 C13 . . . . 1.3(3) ?
    C6 C11 C12 C13 . . . . -175.68(19) ?
    C11 C12 C13 C14 . . . . -0.3(3) ?
    C12 C13 C14 O1 . . . . 178.6(2) ?
    C12 C13 C14 C15 . . . . -1.1(3) ?
    O1 C14 C15 C16 . . . . -178.4(2) ?
    C13 C14 C15 C16 . . . . 1.3(3) ?
    C14 C15 C16 C11 . . . . -0.3(3) ?
    C12 C11 C16 C15 . . . . -1.0(3) ?
    C6 C11 C16 C15 . . . . 175.96(19) ?
    C3 C4 Fe1 C5 . . . . 119.37(19) ?
    C5 C4 Fe1 C1 . . . . -37.69(14) ?
    C3 C4 Fe1 C1 . . . . 81.68(15) ?
    C5 C4 Fe1 C7 . . . . -158.1(3) ?
    C3 C4 Fe1 C7 . . . . -38.8(4) ?
    C5 C4 Fe1 C2 . . . . -81.80(15) ?
    C3 C4 Fe1 C2 . . . . 37.57(13) ?
    C5 C4 Fe1 C3 . . . . -119.37(19) ?
    C5 C4 Fe1 C8 . . . . 167.52(13) ?
    C3 C4 Fe1 C8 . . . . -73.11(16) ?
    C5 C4 Fe1 C9 . . . . 126.18(14) ?
    C3 C4 Fe1 C9 . . . . -114.44(14) ?
    C5 C4 Fe1 C10 . . . . 83.30(15) ?
    C3 C4 Fe1 C10 . . . . -157.33(13) ?
    C5 C4 Fe1 C6 . . . . 47.6(3) ?
    C3 C4 Fe1 C6 . . . . 166.92(17) ?
    C1 C5 Fe1 C4 . . . . -119.21(19) ?
    C4 C5 Fe1 C1 . . . . 119.21(19) ?
    C4 C5 Fe1 C7 . . . . 166.05(18) ?
    C1 C5 Fe1 C7 . . . . 46.8(3) ?
    C4 C5 Fe1 C2 . . . . 81.20(14) ?
    C1 C5 Fe1 C2 . . . . -38.01(14) ?
    C4 C5 Fe1 C3 . . . . 37.48(13) ?
    C1 C5 Fe1 C3 . . . . -81.73(15) ?
    C4 C5 Fe1 C8 . . . . -38.7(4) ?
    C1 C5 Fe1 C8 . . . . -157.9(3) ?
    C4 C5 Fe1 C9 . . . . -73.42(16) ?
    C1 C5 Fe1 C9 . . . . 167.37(13) ?
    C4 C5 Fe1 C10 . . . . -114.89(14) ?
    C1 C5 Fe1 C10 . . . . 125.90(14) ?
    C4 C5 Fe1 C6 . . . . -158.16(13) ?
    C1 C5 Fe1 C6 . . . . 82.62(15) ?
    C5 C1 Fe1 C4 . . . . 37.44(14) ?
    C2 C1 Fe1 C4 . . . . -81.38(15) ?
    C2 C1 Fe1 C5 . . . . -118.8(2) ?
    C5 C1 Fe1 C7 . . . . -158.69(14) ?
    C2 C1 Fe1 C7 . . . . 82.48(15) ?
    C5 C1 Fe1 C2 . . . . 118.8(2) ?
    C5 C1 Fe1 C3 . . . . 81.05(15) ?
    C2 C1 Fe1 C3 . . . . -37.77(14) ?
    C5 C1 Fe1 C8 . . . . 166.23(18) ?
    C2 C1 Fe1 C8 . . . . 47.4(3) ?
    C5 C1 Fe1 C9 . . . . -40.4(4) ?
    C2 C1 Fe1 C9 . . . . -159.2(3) ?
    C5 C1 Fe1 C10 . . . . -74.15(17) ?
    C2 C1 Fe1 C10 . . . . 167.03(12) ?
    C5 C1 Fe1 C6 . . . . -115.30(14) ?
    C2 C1 Fe1 C6 . . . . 125.87(14) ?
    C8 C7 Fe1 C4 . . . . -43.9(4) ?
    C6 C7 Fe1 C4 . . . . -163.3(3) ?
    C8 C7 Fe1 C5 . . . . 169.75(19) ?
    C6 C7 Fe1 C5 . . . . 50.4(3) ?
    C8 C7 Fe1 C1 . . . . -157.28(13) ?
    C6 C7 Fe1 C1 . . . . 83.39(14) ?
    C8 C7 Fe1 C2 . . . . -114.61(13) ?
    C6 C7 Fe1 C2 . . . . 126.06(13) ?
    C8 C7 Fe1 C3 . . . . -74.04(15) ?
    C6 C7 Fe1 C3 . . . . 166.62(12) ?
    C6 C7 Fe1 C8 . . . . -119.33(18) ?
    C8 C7 Fe1 C9 . . . . 37.51(12) ?
    C6 C7 Fe1 C9 . . . . -81.82(13) ?
    C8 C7 Fe1 C10 . . . . 81.31(13) ?
    C6 C7 Fe1 C10 . . . . -38.02(12) ?
    C8 C7 Fe1 C6 . . . . 119.33(18) ?
    C3 C2 Fe1 C4 . . . . -37.48(14) ?
    C1 C2 Fe1 C4 . . . . 81.26(16) ?
    C3 C2 Fe1 C5 . . . . -80.96(15) ?
    C1 C2 Fe1 C5 . . . . 37.78(15) ?
    C3 C2 Fe1 C1 . . . . -118.7(2) ?
    C3 C2 Fe1 C7 . . . . 125.93(14) ?
    C1 C2 Fe1 C7 . . . . -115.34(14) ?
    C1 C2 Fe1 C3 . . . . 118.7(2) ?
    C3 C2 Fe1 C8 . . . . 83.02(15) ?
    C1 C2 Fe1 C8 . . . . -158.25(14) ?
    C3 C2 Fe1 C9 . . . . 48.9(2) ?
    C1 C2 Fe1 C9 . . . . 167.63(18) ?
    C3 C2 Fe1 C10 . . . . -160.9(3) ?
    C1 C2 Fe1 C10 . . . . -42.2(4) ?
    C3 C2 Fe1 C6 . . . . 167.43(13) ?
    C1 C2 Fe1 C6 . . . . -73.83(16) ?
    C2 C3 Fe1 C4 . . . . 119.3(2) ?
    C4 C3 Fe1 C5 . . . . -37.40(14) ?
    C2 C3 Fe1 C5 . . . . 81.89(15) ?
    C4 C3 Fe1 C1 . . . . -81.22(16) ?
    C2 C3 Fe1 C1 . . . . 38.08(14) ?
    C4 C3 Fe1 C7 . . . . 167.43(14) ?
    C2 C3 Fe1 C7 . . . . -73.28(16) ?
    C4 C3 Fe1 C2 . . . . -119.3(2) ?
    C4 C3 Fe1 C8 . . . . 126.14(14) ?
    C2 C3 Fe1 C8 . . . . -114.56(14) ?
    C4 C3 Fe1 C9 . . . . 83.45(16) ?
    C2 C3 Fe1 C9 . . . . -157.26(13) ?
    C4 C3 Fe1 C10 . . . . 49.3(3) ?
    C2 C3 Fe1 C10 . . . . 168.58(18) ?
    C4 C3 Fe1 C6 . . . . -158.9(3) ?
    C2 C3 Fe1 C6 . . . . -39.6(4) ?
    C9 C8 Fe1 C4 . . . . -74.51(15) ?
    C7 C8 Fe1 C4 . . . . 166.01(12) ?
    C9 C8 Fe1 C5 . . . . -44.4(4) ?
    C7 C8 Fe1 C5 . . . . -163.9(3) ?
    C9 C8 Fe1 C1 . . . . 169.29(18) ?
    C7 C8 Fe1 C1 . . . . 49.8(2) ?
    C9 C8 Fe1 C7 . . . . 119.48(17) ?
    C9 C8 Fe1 C2 . . . . -157.37(12) ?
    C7 C8 Fe1 C2 . . . . 83.15(14) ?
    C9 C8 Fe1 C3 . . . . -114.96(13) ?
    C7 C8 Fe1 C3 . . . . 125.56(13) ?
    C7 C8 Fe1 C9 . . . . -119.48(17) ?
    C9 C8 Fe1 C10 . . . . 37.57(12) ?
    C7 C8 Fe1 C10 . . . . -81.91(13) ?
    C9 C8 Fe1 C6 . . . . 81.54(12) ?
    C7 C8 Fe1 C6 . . . . -37.94(12) ?
    C8 C9 Fe1 C4 . . . . 125.35(13) ?
    C10 C9 Fe1 C4 . . . . -115.18(13) ?
    C8 C9 Fe1 C5 . . . . 165.92(13) ?
    C10 C9 Fe1 C5 . . . . -74.61(15) ?
    C8 C9 Fe1 C1 . . . . -162.4(3) ?
    C10 C9 Fe1 C1 . . . . -42.9(4) ?
    C8 C9 Fe1 C7 . . . . -37.69(12) ?
    C10 C9 Fe1 C7 . . . . 81.77(12) ?
    C8 C9 Fe1 C2 . . . . 48.8(2) ?
    C10 C9 Fe1 C2 . . . . 168.24(17) ?
    C8 C9 Fe1 C3 . . . . 82.85(14) ?
    C10 C9 Fe1 C3 . . . . -157.68(12) ?
    C10 C9 Fe1 C8 . . . . 119.47(16) ?
    C8 C9 Fe1 C10 . . . . -119.47(16) ?
    C8 C9 Fe1 C6 . . . . -82.04(12) ?
    C10 C9 Fe1 C6 . . . . 37.43(11) ?
    C9 C10 Fe1 C4 . . . . 83.08(15) ?
    C6 C10 Fe1 C4 . . . . -156.99(13) ?
    C9 C10 Fe1 C5 . . . . 125.56(14) ?
    C6 C10 Fe1 C5 . . . . -114.51(14) ?
    C9 C10 Fe1 C1 . . . . 166.69(13) ?
    C6 C10 Fe1 C1 . . . . -73.37(15) ?
    C9 C10 Fe1 C7 . . . . -81.60(13) ?
    C6 C10 Fe1 C7 . . . . 38.34(11) ?
    C9 C10 Fe1 C2 . . . . -160.1(3) ?
    C6 C10 Fe1 C2 . . . . -40.1(4) ?
    C9 C10 Fe1 C3 . . . . 48.6(2) ?
    C6 C10 Fe1 C3 . . . . 168.58(18) ?
    C9 C10 Fe1 C8 . . . . -37.57(12) ?
    C6 C10 Fe1 C8 . . . . 82.37(12) ?
    C6 C10 Fe1 C9 . . . . 119.93(16) ?
    C9 C10 Fe1 C6 . . . . -119.93(16) ?
    C10 C6 Fe1 C4 . . . . 50.7(2) ?
    C7 C6 Fe1 C4 . . . . 169.36(19) ?
    C11 C6 Fe1 C4 . . . . -69.7(3) ?
    C10 C6 Fe1 C5 . . . . 83.99(15) ?
    C7 C6 Fe1 C5 . . . . -157.38(13) ?
    C11 C6 Fe1 C5 . . . . -36.5(2) ?
    C10 C6 Fe1 C1 . . . . 126.50(13) ?
    C7 C6 Fe1 C1 . . . . -114.87(13) ?
    C11 C6 Fe1 C1 . . . . 6.1(2) ?
    C10 C6 Fe1 C7 . . . . -118.63(16) ?
    C11 C6 Fe1 C7 . . . . 120.9(2) ?
    C10 C6 Fe1 C2 . . . . 167.63(13) ?
    C7 C6 Fe1 C2 . . . . -73.74(15) ?
    C11 C6 Fe1 C2 . . . . 47.2(2) ?
    C10 C6 Fe1 C3 . . . . -161.5(3) ?
    C7 C6 Fe1 C3 . . . . -42.8(3) ?
    C11 C6 Fe1 C3 . . . . 78.1(4) ?
    C10 C6 Fe1 C8 . . . . -80.98(13) ?
    C7 C6 Fe1 C8 . . . . 37.65(12) ?
    C11 C6 Fe1 C8 . . . . 158.6(2) ?
    C10 C6 Fe1 C9 . . . . -37.27(12) ?
    C7 C6 Fe1 C9 . . . . 81.36(13) ?
    C11 C6 Fe1 C9 . . . . -157.7(2) ?
    C7 C6 Fe1 C10 . . . . 118.63(16) ?
    C11 C6 Fe1 C10 . . . . -120.4(2) ?
loop_
    _geom_hbond_atom_site_label_D
    _geom_hbond_atom_site_label_H
    _geom_hbond_atom_site_label_A
    _geom_hbond_site_symmetry_A
    _geom_hbond_distance_DH
    _geom_hbond_distance_HA
    _geom_hbond_distance_DA
    _geom_hbond_angle_DHA
    C1 H1 O1 3_545 0.9500 2.5500 3.308(3) 137.00
    O1 H1A Cg3 3_555 0.84 2.66 3.281(2) 141
    C2 H2 Cg1 7_455 0.95 2.90 3.766(2) 155
