# Supplementary material for: 4-Ferrocenylphenol
Source: Acta Crystallogr Sect E Struct Rep Online. 2008 Nov 29;64(Pt 12):m1630. doi: 10.1107/S1600536808039524 (PMC2960122; doi:10.1107/S1600536808039524)
Supplement: Supplementary file 2 [file e-64-m1630-Isup2.hkl]

#
# h,k,l, Fc-squared, Fo-squared, sigma(Fo-squared) and status flag
#
data_I
_shelx_title ' 6m_vc2_s in Pbca'
_shelx_refln_list_code          4
_shelx_F_calc_maximum      369.79
_exptl_crystal_F_000      1152.00
_reflns_d_resolution_high  0.7495
 
loop_
 _symmetry_equiv_pos_as_xyz
 'x, y, z'
 '-x+1/2, -y, z+1/2'
 '-x, y+1/2, -z+1/2'
 'x+1/2, -y+1/2, -z'
 '-x, -y, -z'
 'x-1/2, y, -z-1/2'
 'x, -y-1/2, z-1/2'
 '-x-1/2, y-1/2, z'
 
_cell_length_a     9.9503
_cell_length_b     7.9205
_cell_length_c    31.0460
_cell_angle_alpha  90.000
_cell_angle_beta   90.000
_cell_angle_gamma  90.000
 
_shelx_F_squared_multiplier     1.000
 
loop_
 _refln_index_h
 _refln_index_k
 _refln_index_l
 _refln_F_squared_calc
 _refln_F_squared_meas
 _refln_F_squared_sigma
 _refln_observed_status
   2   0   0   103680.80   100736.52    605.05 o
   4   0   0    22007.38    21323.94    381.81 o
   6   0   0    14397.80    14363.67    169.31 o
   8   0   0     1499.35     1354.67     68.94 o
  10   0   0     6063.04     6101.40    141.53 o
  12   0   0      105.22       93.68     53.73 o
   2   1   0     7697.86     7841.94     84.76 o
   4   1   0      720.63      719.58     20.98 o
   6   1   0     6874.82     6644.37    210.73 o
   8   1   0     1266.91     1197.38     41.85 o
  10   1   0     2750.90     2786.24     82.32 o
  12   1   0     3643.48     3886.20    142.34 o
   0   2   0      290.48      369.03     21.70 o
   2   2   0      717.05      914.51     66.71 o
   4   2   0    10314.51    10334.73     92.19 o
   6   2   0     2817.97     2736.98     46.32 o
   8   2   0      843.24      792.98     34.15 o
  10   2   0     2351.89     2315.55     71.40 o
  12   2   0      294.76      407.35     65.49 o
   2   3   0        6.69       -2.11     11.63 o
   4   3   0     3028.55     3302.97    113.24 o
   6   3   0       22.02      -11.14     16.06 o
   8   3   0       79.56       51.73     28.61 o
  10   3   0        4.89       37.35     29.46 o
  12   3   0       92.49      103.00     61.64 o
   0   4   0     3510.60     3761.44    153.19 o
   2   4   0     2544.44     2657.30     85.61 o
   4   4   0      417.03      465.02     29.42 o
   6   4   0      157.28      168.13     25.43 o
   8   4   0       97.83       76.16     29.87 o
  10   4   0        3.61       11.16     54.95 o
  12   4   0       75.43       91.45     56.37 o
   2   5   0     1014.77     1113.40     29.15 o
   4   5   0      938.79      864.22     33.54 o
   6   5   0     3011.28     2731.03     54.32 o
   8   5   0        1.98       29.60     28.03 o
  10   5   0      480.49      503.47     68.53 o
   0   6   0      913.56      749.22     38.26 o
   2   6   0     4711.23     4441.70     68.18 o
   4   6   0     2291.24     2219.46     48.49 o
   6   6   0     1094.10     1109.45     42.14 o
   8   6   0     1564.76     1562.23     65.49 o
  10   6   0      200.50      254.67     61.44 o
   2   7   0       50.23       66.30     20.07 o
   4   7   0     2362.86     2238.42     53.10 o
   6   7   0      717.38      720.62     42.14 o
   8   7   0     2034.11     2095.28     60.78 o
   0   8   0     3541.53     3286.01    119.83 o
   2   8   0     8218.23     7555.69    255.89 o
   4   8   0     3768.95     3704.31     86.01 o
   6   8   0     1303.07     1510.15     68.03 o
   8   8   0     1851.08     1805.04     78.07 o
   2   9   0       38.22       37.87     40.44 o
   4   9   0       54.40       31.43     66.10 o
   6   9   0      145.23      199.32     74.21 o
   0  10   0       51.74       14.60     71.58 o
   2  10   0      209.77      212.74     55.33 o
   4  10   0      214.49      365.59     78.88 o
   1   1   1     3704.86     3738.68     32.67 o
   2   1   1    33365.36    34756.07    535.91 o
   3   1   1      808.07      786.60     16.16 o
   4   1   1        9.21       25.94      9.86 o
   5   1   1     3837.36     3869.24     44.87 o
   6   1   1        0.45        9.00      8.86 o
   7   1   1     2449.63     2397.81     37.83 o
   8   1   1      293.78      326.83     19.40 o
   9   1   1      193.90      212.01     31.40 o
  10   1   1      613.13      641.09     39.08 o
  11   1   1       19.71       62.29     33.17 o
  12   1   1        0.66       53.90     38.02 o
  13   1   1        0.97        4.87    111.01 o
   0   2   1    15388.90    15941.14    149.84 o
   1   2   1    12021.29    12503.01    383.33 o
   2   2   1    15269.89    15305.05    281.46 o
   3   2   1     3084.11     3469.71     33.36 o
   4   2   1     3822.30     4035.32     53.11 o
   5   2   1     2355.00     2386.00     26.60 o
   6   2   1     1155.01     1157.86     22.20 o
   7   2   1     1753.65     1733.90     28.00 o
   8   2   1      547.83      525.87     24.87 o
   9   2   1     1798.37     1810.10     42.39 o
  10   2   1       22.02       12.78     24.92 o
  11   2   1      249.56      282.08     60.73 o
  12   2   1       75.96       23.11     39.68 o
  13   2   1      277.80      328.32    102.50 o
   1   3   1     9571.01     9407.83    133.39 o
   2   3   1        2.52        2.77      7.34 o
   3   3   1    10571.90     9828.47    160.13 o
   4   3   1      154.14      163.82     11.73 o
   5   3   1    15968.64    15723.34    229.24 o
   6   3   1      763.99      814.48     24.07 o
   7   3   1     3497.55     3358.28     48.89 o
   8   3   1     1093.62     1153.44     35.03 o
   9   3   1      901.78      900.47     35.69 o
  10   3   1      517.86      526.45     31.92 o
  11   3   1     1038.70      933.55     60.88 o
  12   3   1      289.75      275.64     47.74 o
   0   4   1    12822.16    12420.03    396.04 o
   1   4   1     1041.07     1125.99     15.64 o
   2   4   1     2600.17     2412.57     38.27 o
   3   4   1     1273.03     1267.80     31.84 o
   4   4   1     2517.23     2247.09     36.59 o
   5   4   1      463.09      437.33     23.24 o
   6   4   1     1505.27     1474.08     27.78 o
   7   4   1      865.80      815.81     29.25 o
   8   4   1       50.92       45.79     23.90 o
   9   4   1     1512.37     1517.56     42.93 o
  10   4   1      463.17      547.49     36.11 o
  11   4   1     1087.51     1135.26     63.34 o
  12   4   1      133.61      156.32     45.77 o
   1   5   1    11166.34    10815.75    173.01 o
   2   5   1      987.62     1051.40     28.45 o
   3   5   1     6482.69     6181.98     68.39 o
   4   5   1      119.95      148.32     14.37 o
   5   5   1     3401.23     3144.80     39.88 o
   6   5   1       81.32      103.89     15.55 o
   7   5   1     1399.17     1394.17     31.76 o
   8   5   1       35.12       12.32     20.63 o
   9   5   1     1249.72     1369.65     43.20 o
  10   5   1      119.30      111.01     36.91 o
  11   5   1      575.34      710.96     63.16 o
   0   6   1        2.95        8.81     14.86 o
   1   6   1      363.60      392.64     16.89 o
   2   6   1      233.62      247.54     11.58 o
   3   6   1      169.94      205.03     11.67 o
   4   6   1      261.65      278.45     18.69 o
   5   6   1      315.91      380.52     20.62 o
   6   6   1      209.04      249.56     19.41 o
   7   6   1      757.08      709.26     28.17 o
   8   6   1      766.66      738.11     36.94 o
   9   6   1      133.02      131.76     27.96 o
  10   6   1      316.74      341.78     61.54 o
   1   7   1      419.70      440.84     18.79 o
   2   7   1        0.47       -1.81     14.55 o
   3   7   1      287.78      298.73     17.76 o
   4   7   1       45.17       38.22     14.36 o
   5   7   1       14.09       19.75     17.56 o
   6   7   1        0.08       18.44     19.02 o
   7   7   1      331.96      348.22     25.81 o
   8   7   1       10.78       -7.94     22.81 o
   9   7   1      318.40      337.05     47.84 o
   0   8   1        1.02      -30.75     31.53 o
   1   8   1       80.83       97.88     22.49 o
   2   8   1        4.78       33.18     21.75 o
   3   8   1        9.89       36.73     28.83 o
   4   8   1       49.50       72.03     30.33 o
   5   8   1       23.80      -23.32     30.39 o
   6   8   1       63.17        9.71     34.89 o
   7   8   1       56.64       61.69     28.59 o
   8   8   1        2.31       10.61     30.99 o
   1   9   1      358.08      354.08     34.96 o
   2   9   1        1.74       -3.05     28.73 o
   3   9   1      364.68      408.69     50.53 o
   4   9   1       78.45       85.49     43.76 o
   5   9   1      360.83      410.05     59.51 o
   6   9   1        0.83       53.68     46.71 o
   0  10   1      290.58      363.00     56.41 o
   1  10   1       26.19        3.12     34.01 o
   2  10   1      179.25      138.82     36.65 o
   3  10   1       96.70       48.56     49.11 o
   4  10   1       40.16       76.79     51.52 o
   1   0   2     5454.03     5453.77     53.73 o
   2   0   2     2037.68     2263.06     40.96 o
   3   0   2       57.68       64.07     16.22 o
   4   0   2     3710.45     3766.65     92.26 o
   5   0   2     1241.73     1292.64     34.65 o
   6   0   2     3538.89     3304.13     50.88 o
   7   0   2      229.83      202.64     22.86 o
   8   0   2     2650.05     2636.74     61.13 o
   9   0   2       89.22      100.94     26.99 o
  10   0   2     1033.77     1063.03     51.67 o
  11   0   2     1358.90     1348.62     58.34 o
  12   0   2       39.22       24.53     58.80 o
   1   1   2    48121.62    50284.45   1063.81 o
   2   1   2     5413.00     5663.36     49.60 o
   3   1   2       28.89       76.46      8.75 o
   4   1   2     4591.22     4750.02     68.38 o
   5   1   2     9280.19     9143.04    102.39 o
   6   1   2     2029.17     2075.22     27.29 o
   7   1   2     1640.66     1564.66     26.83 o
   8   1   2       64.98       58.63     14.58 o
   9   1   2     2420.11     2357.58     43.52 o
  10   1   2      292.53      310.33     29.50 o
  11   1   2     1437.03     1441.27     66.01 o
  12   1   2      294.37      312.61     43.58 o
  13   1   2        2.23       58.59     46.21 o
   0   2   2    14568.60    16125.91    165.98 o
   1   2   2     2494.33     2533.78     32.80 o
   2   2   2      166.01      179.00     11.24 o
   3   2   2      172.74      186.30     11.37 o
   4   2   2     3226.61     3346.99     52.76 o
   5   2   2     1626.51     1641.47     43.81 o
   6   2   2     2507.17     2596.39     30.59 o
   7   2   2     2213.42     2144.67     30.80 o
   8   2   2        2.98        9.40     14.38 o
   9   2   2     1613.15     1527.43     41.30 o
  10   2   2     1277.80     1263.91     45.99 o
  11   2   2     1801.08     1848.11     95.00 o
  12   2   2      392.09      354.36     51.02 o
  13   2   2      135.10      156.34     45.61 o
   1   3   2     1132.04     1076.51     21.99 o
   2   3   2      773.79      846.94     19.09 o
   3   3   2    11417.37    11607.18    112.59 o
   4   3   2     5622.28     6113.76    131.55 o
   5   3   2     8889.10     9034.52     85.58 o
   6   3   2       84.80       89.78     12.56 o
   7   3   2      377.49      405.77     23.40 o
   8   3   2       27.88       24.48     17.97 o
   9   3   2      250.02      270.41     25.50 o
  10   3   2       23.39       47.50     25.17 o
  11   3   2       50.39       89.25     37.48 o
  12   3   2      400.95      425.94     57.59 o
   0   4   2     1263.77     1281.22     27.30 o
   1   4   2      663.00      648.99     12.14 o
   2   4   2      128.77      148.44      9.95 o
   3   4   2     1277.31     1441.82     21.19 o
   4   4   2      198.82      199.64     15.80 o
   5   4   2      202.11      273.94     15.71 o
   6   4   2        1.06        0.04     13.03 o
   7   4   2      413.03      380.16     21.49 o
   8   4   2       88.33       95.58     19.64 o
   9   4   2      213.94      226.91     26.93 o
  10   4   2        2.11      -24.44     24.44 o
  11   4   2        1.74       28.94     36.68 o
  12   4   2      107.96       63.97     45.16 o
   1   5   2     3385.92     3283.31     47.00 o
   2   5   2      743.42      738.94     13.99 o
   3   5   2     4306.27     4180.30     64.04 o
   4   5   2      496.92      485.14     19.92 o
   5   5   2     1147.28     1113.38     31.57 o
   6   5   2      602.05      557.27     23.17 o
   7   5   2     1387.11     1426.02     31.61 o
   8   5   2       18.38        2.76     22.10 o
   9   5   2      156.82      168.10     26.03 o
  10   5   2       13.84       10.62     34.91 o
  11   5   2      104.41      145.87     41.64 o
   0   6   2     1483.74     1441.32     34.41 o
   1   6   2      492.87      505.28     16.88 o
   2   6   2     1814.18     1859.03     29.33 o
   3   6   2      313.79      299.91     12.80 o
   4   6   2      498.58      512.96     22.37 o
   5   6   2      159.21      197.71     17.39 o
   6   6   2      147.73      178.90     18.60 o
   7   6   2       34.54       64.37     18.49 o
   8   6   2      419.05      422.61     30.87 o
   9   6   2     1881.08     1846.27     59.15 o
  10   6   2      321.80      316.78     49.54 o
   1   7   2     2187.44     2189.41     47.51 o
   2   7   2       24.58       13.66     14.49 o
   3   7   2     4522.36     4373.05     54.86 o
   4   7   2      616.90      584.56     23.47 o
   5   7   2      667.81      687.50     27.18 o
   6   7   2      377.44      400.97     23.59 o
   7   7   2     1224.46     1267.84     35.85 o
   8   7   2      504.75      492.94     32.64 o
   9   7   2      436.99      461.56     52.85 o
   0   8   2     1006.26      980.89     83.95 o
   1   8   2        5.73      -13.88     18.44 o
   2   8   2     2351.51     2287.62     45.64 o
   3   8   2      316.06      312.04     36.80 o
   4   8   2     1461.75     1377.71     52.30 o
   5   8   2      499.97      497.87     60.96 o
   6   8   2      950.07      954.72     42.15 o
   7   8   2      481.04      527.73     51.40 o
   8   8   2      569.29      586.03     40.41 o
   1   9   2     1103.38     1008.47     45.02 o
   2   9   2       22.01       36.84     29.56 o
   3   9   2     2424.67     2345.96     80.82 o
   4   9   2      109.31      117.42     57.28 o
   5   9   2      699.70      759.82     60.74 o
   6   9   2       66.40        7.50     46.29 o
   0  10   2       40.65       41.60     47.17 o
   1  10   2        6.31      -16.30     34.33 o
   2  10   2      235.16      289.10     37.35 o
   3  10   2        0.26       -6.89     50.82 o
   4  10   2      156.34      195.35     57.69 o
   1   1   3     8274.07     8669.65    118.62 o
   2   1   3     4223.08     4362.31     75.63 o
   3   1   3      303.16      300.41     13.03 o
   4   1   3      517.14      555.71     16.04 o
   5   1   3      627.48      662.58     21.23 o
   6   1   3      592.60      630.03     18.90 o
   7   1   3      132.56      150.36     15.19 o
   8   1   3       14.11       21.38     14.08 o
   9   1   3      208.03      237.31     20.37 o
  10   1   3      292.37      293.70     38.30 o
  11   1   3      373.73      372.65     35.90 o
  12   1   3        1.88        2.93     39.28 o
  13   1   3        8.32      -43.78     43.78 o
   0   2   3      564.57      611.04     14.74 o
   1   2   3     4583.90     4755.96    141.33 o
   2   2   3     3237.09     3535.01     35.27 o
   3   2   3      439.40      506.59     22.10 o
   4   2   3     5836.21     5697.09    101.99 o
   5   2   3       32.35       32.91      8.58 o
   6   2   3    13101.26    13061.94    151.63 o
   7   2   3      311.28      328.45     18.66 o
   8   2   3     2279.89     2276.55     37.94 o
   9   2   3       31.55       32.66     18.72 o
  10   2   3     1164.69     1158.56     45.85 o
  11   2   3      178.84      124.51     36.73 o
  12   2   3      424.47      415.54     48.38 o
  13   2   3       94.62       83.94     65.70 o
   1   3   3      871.68      935.38     20.68 o
   2   3   3      109.93      114.08      9.64 o
   3   3   3      666.35      752.49     22.12 o
   4   3   3     8643.37     8674.31    152.71 o
   5   3   3     1204.58     1266.30     25.75 o
   6   3   3     3361.89     3217.53     58.24 o
   7   3   3       64.56       50.19     17.78 o
   8   3   3     2798.18     2671.25     69.07 o
   9   3   3        0.18        2.71     19.31 o
  10   3   3     2451.38     2407.04     52.88 o
  11   3   3       25.52        4.53     34.75 o
  12   3   3      515.50      606.01     55.99 o
   0   4   3    24698.16    24132.48    272.80 o
   1   4   3      313.30      373.57     11.04 o
   2   4   3    26535.21    25488.56    429.26 o
   3   4   3      194.08      233.11     11.58 o
   4   4   3    21877.17    20870.76    163.20 o
   5   4   3       11.89        5.40     11.83 o
   6   4   3     6253.27     5709.02     76.32 o
   7   4   3       22.38        9.68     15.17 o
   8   4   3     1806.04     1844.13     83.35 o
   9   4   3      165.49      167.84     24.44 o
  10   4   3      917.57      995.38     41.00 o
  11   4   3       14.35       79.97     37.62 o
  12   4   3      235.98      290.85     96.82 o
   1   5   3      114.42      167.22      8.78 o
   2   5   3     1123.56     1174.25     19.86 o
   3   5   3        2.16       10.36     10.77 o
   4   5   3      248.12      256.00     15.64 o
   5   5   3        1.00       -8.93     12.86 o
   6   5   3      691.69      650.99     27.51 o
   7   5   3       83.82       93.61     17.66 o
   8   5   3     1560.62     1574.89     43.32 o
   9   5   3       13.39       10.35     22.44 o
  10   5   3     1423.02     1491.99     66.05 o
  11   5   3       15.97       80.65     45.62 o
   0   6   3     4609.70     4442.13    105.83 o
   1   6   3        1.61        2.96     10.48 o
   2   6   3     2469.40     2437.21     31.20 o
   3   6   3        0.34        0.61      9.52 o
   4   6   3      886.11      892.01     25.66 o
   5   6   3       52.84       60.69     15.96 o
   6   6   3      826.14      818.22     27.71 o
   7   6   3        2.35      -17.29     17.29 o
   8   6   3     1711.74     1608.47     43.99 o
   9   6   3      173.79      218.77     33.70 o
  10   6   3      855.95      815.84     61.28 o
   1   7   3      599.07      623.30     25.67 o
   2   7   3       92.75       79.59     17.39 o
   3   7   3        0.54       20.40     15.96 o
   4   7   3       80.51       87.27     17.11 o
   5   7   3        2.08        1.67     17.87 o
   6   7   3        3.78      -18.88     18.88 o
   7   7   3       78.45       78.15     20.86 o
   8   7   3       79.43       26.87     27.72 o
   9   7   3        0.70       36.46     41.29 o
   0   8   3       67.78       33.98     31.67 o
   1   8   3      163.55      181.88     21.50 o
   2   8   3        0.39        2.83     19.94 o
   3   8   3        7.74        6.77     21.74 o
   4   8   3       11.92        2.70     28.41 o
   5   8   3       45.32       11.68     25.71 o
   6   8   3       76.46       66.10     28.09 o
   7   8   3        0.01       13.52     36.73 o
   8   8   3        1.57        9.60     31.72 o
   1   9   3       31.52       35.63     29.15 o
   2   9   3        0.31      -16.74     28.15 o
   3   9   3       84.05       31.26     54.04 o
   4   9   3       25.88       20.73     45.03 o
   5   9   3        2.42        7.41     45.79 o
   6   9   3        7.32      -25.37     46.91 o
   0  10   3      558.48      674.97     63.07 o
   1  10   3        3.86       11.63     34.32 o
   2  10   3     1074.96     1178.24     60.43 o
   3  10   3        1.97       57.71     49.16 o
   4  10   3      697.65      759.39     92.87 o
   0   0   4    15097.94    16447.39    100.01 o
   1   0   4      373.90      412.02     14.60 o
   2   0   4     4517.71     4809.38     60.42 o
   3   0   4     4947.36     5298.31     53.85 o
   4   0   4     4088.27     3908.32     51.47 o
   5   0   4    10818.11    10956.40    121.49 o
   6   0   4     3611.08     3424.58     47.63 o
   7   0   4     2435.71     2396.59     44.88 o
   8   0   4     2801.35     2807.07    184.92 o
   9   0   4     2329.09     2248.57     82.12 o
  10   0   4      945.77      951.09     79.69 o
  11   0   4     2266.02     2280.77     71.88 o
  12   0   4       24.71      -52.11     52.11 o
  13   0   4      763.37      972.87    104.02 o
   1   1   4    46834.36    48216.39   1295.26 o
   2   1   4     1118.03     1232.79     72.08 o
   3   1   4     7848.78     7895.61     68.07 o
   4   1   4     3076.69     3263.37     30.60 o
   5   1   4    16835.49    17221.23    195.43 o
   6   1   4      961.82      963.41     23.41 o
   7   1   4     3746.50     3553.81     40.87 o
   8   1   4       41.10       47.23     15.08 o
   9   1   4     3456.85     3334.26     52.27 o
  10   1   4      376.07      386.08     32.58 o
  11   1   4     1285.26     1203.91     46.81 o
  12   1   4      207.36      269.71    109.09 o
  13   1   4       35.13        4.06     58.60 o
   0   2   4      206.65      250.45     20.11 o
   1   2   4    13716.38    14104.47     97.73 o
   2   2   4     2491.87     2595.79     39.10 o
   3   2   4     1953.64     1961.31     33.78 o
   4   2   4      734.63      779.14     20.14 o
   5   2   4      194.71      185.37     11.59 o
   6   2   4     1439.12     1496.56     38.50 o
   7   2   4     1412.55     1477.75     30.24 o
   8   2   4       78.47       75.30     17.10 o
   9   2   4       71.77       64.05     20.35 o
  10   2   4      145.31      224.76     31.85 o
  11   2   4     1309.35     1436.26     53.94 o
  12   2   4       38.36      -34.60     37.99 o
   1   3   4      740.02      771.82     13.31 o
   2   3   4      694.13      791.56     29.88 o
   3   3   4       71.54      134.46     10.52 o
   4   3   4     2898.06     3095.22     35.79 o
   5   3   4     3981.37     3896.45     45.93 o
   6   3   4       22.34        6.30     11.92 o
   7   3   4        7.14        6.16     14.22 o
   8   3   4      117.22      102.63     20.34 o
   9   3   4      125.31      164.14     24.88 o
  10   3   4       37.56       45.03     22.38 o
  11   3   4      572.73      532.55     47.49 o
  12   3   4        3.50       22.88     41.36 o
   0   4   4      147.69      200.25     14.58 o
   1   4   4      398.58      462.95     11.61 o
   2   4   4     1746.11     1862.94     45.48 o
   3   4   4     4201.47     4269.56     74.89 o
   4   4   4     1358.29     1465.87     22.97 o
   5   4   4      558.94      618.63     20.45 o
   6   4   4      475.43      482.70     20.72 o
   7   4   4      490.48      483.49     23.73 o
   8   4   4      269.75      270.11     24.16 o
   9   4   4      683.18      668.16     35.52 o
  10   4   4       11.50       -4.77     24.62 o
  11   4   4        8.24       28.03     36.60 o
  12   4   4        1.02       37.80     39.05 o
   1   5   4     2073.21     1983.06     21.56 o
   2   5   4      355.59      405.45     11.62 o
   3   5   4     1569.38     1511.25     32.50 o
   4   5   4       47.09       57.07     13.72 o
   5   5   4      493.89      558.25     22.33 o
   6   5   4       70.05       62.37     15.00 o
   7   5   4      508.94      537.05     24.33 o
   8   5   4       72.88      116.84     33.28 o
   9   5   4      252.23      269.46     40.15 o
  10   5   4        1.39        6.96     32.47 o
  11   5   4      503.07      576.74     60.42 o
   0   6   4        2.77       30.20     15.93 o
   1   6   4        0.16        2.30     10.12 o
   2   6   4      726.51      766.63     28.20 o
   3   6   4     1297.72     1267.85     22.10 o
   4   6   4     1201.95     1193.74     29.04 o
   5   6   4      513.46      508.45     22.88 o
   6   6   4      436.12      486.10     23.70 o
   7   6   4      107.89      131.68     19.40 o
   8   6   4       25.09       29.11     21.62 o
   9   6   4      664.99      652.09     43.33 o
  10   6   4        8.86       13.00     36.13 o
   1   7   4     3285.47     3181.68     42.56 o
   2   7   4       16.10       20.58     16.73 o
   3   7   4     4123.43     4035.10     73.25 o
   4   7   4      464.27      489.17     24.54 o
   5   7   4     1958.36     1893.11     51.09 o
   6   7   4      117.37      113.24     23.35 o
   7   7   4     2568.96     2574.27     44.75 o
   8   7   4      606.48      620.88     35.91 o
   9   7   4      898.43      833.18     62.82 o
   0   8   4      576.69      625.05     41.25 o
   1   8   4       84.99       91.62     20.47 o
   2   8   4     1434.28     1409.19     35.79 o
   3   8   4       21.71       44.59     23.96 o
   4   8   4      931.05      947.28     37.87 o
   5   8   4      231.44      295.82     35.73 o
   6   8   4      363.01      430.30     35.04 o
   7   8   4      560.39      634.80     47.11 o
   8   8   4      193.93      205.70     34.68 o
   1   9   4      837.53      864.18     43.33 o
   2   9   4       13.39       10.35     25.56 o
   3   9   4     2658.77     2689.20     71.77 o
   4   9   4        8.92        3.52     36.24 o
   5   9   4      361.92      438.95    108.68 o
   6   9   4       65.29       90.22     48.17 o
   0  10   4       28.19       -8.19     47.97 o
   1  10   4       27.00        7.51     34.13 o
   2  10   4       63.59       58.83     42.15 o
   3  10   4       58.73       46.31     47.67 o
   1   1   5    23576.17    23483.33    332.74 o
   2   1   5     4148.82     4192.82    145.89 o
   3   1   5     1647.46     1674.67     20.42 o
   4   1   5      424.60      425.67     15.29 o
   5   1   5     8554.97     8905.68    111.84 o
   6   1   5      290.64      360.77     18.14 o
   7   1   5     1201.00     1272.10     27.58 o
   8   1   5       68.34       70.59     15.02 o
   9   1   5       47.15       46.42     19.08 o
  10   1   5       41.06       47.75     24.64 o
  11   1   5      360.64      367.99     35.20 o
  12   1   5       46.78       59.54     65.49 o
  13   1   5        3.03       28.18     66.30 o
   0   2   5    12909.02    13160.58    146.65 o
   1   2   5       70.78       59.84      8.80 o
   2   2   5     1722.99     1606.81     54.14 o
   3   2   5     1157.58     1153.45     21.18 o
   4   2   5     1356.39     1234.42     21.48 o
   5   2   5     4506.47     4390.28     81.47 o
   6   2   5      630.22      641.00     22.93 o
   7   2   5     3043.16     2913.80     61.36 o
   8   2   5      128.32      132.58     19.08 o
   9   2   5      860.83      900.30     33.87 o
  10   2   5      776.28      795.99     74.64 o
  11   2   5      476.87      500.66     46.37 o
  12   2   5      150.57      152.14     43.80 o
   1   3   5     7793.38     8000.44     94.37 o
   2   3   5      139.85      142.70     10.22 o
   3   3   5     6820.88     6717.17     65.48 o
   4   3   5       87.59      102.42     11.70 o
   5   3   5     7531.54     7096.63    128.02 o
   6   3   5      559.83      464.10     20.40 o
   7   3   5     3450.55     3417.56     46.53 o
   8   3   5     2412.90     2353.24     45.52 o
   9   3   5     1364.58     1340.15     40.32 o
  10   3   5     1505.78     1516.58     52.38 o
  11   3   5      763.56      695.12     52.90 o
  12   3   5      405.09      447.66     49.37 o
   0   4   5     9713.50     8972.07     67.29 o
   1   4   5        1.22        0.71      6.47 o
   2   4   5     7756.90     7453.49    163.51 o
   3   4   5     2328.69     2229.30     38.92 o
   4   4   5    12856.66    12146.93    111.20 o
   5   4   5     1457.14     1340.48     29.95 o
   6   4   5     6082.23     5793.81     91.81 o
   7   4   5       43.62       56.87     16.26 o
   8   4   5      959.70      957.49     33.86 o
   9   4   5      951.62     1058.35     38.21 o
  10   4   5      218.87      272.01     28.75 o
  11   4   5      371.75      359.41     66.20 o
  12   4   5       35.80      107.23     55.96 o
   1   5   5     4305.38     4189.96     71.06 o
   2   5   5        3.70       -7.19      7.19 o
   3   5   5     5525.24     5237.76    118.77 o
   4   5   5     1129.17     1122.57     25.45 o
   5   5   5     1390.89     1413.10     28.98 o
   6   5   5     1826.28     1882.29     33.21 o
   7   5   5     1546.06     1526.53     32.73 o
   8   5   5      591.01      540.14     30.94 o
   9   5   5     1015.20     1130.09     40.75 o
  10   5   5      277.22      334.68     48.35 o
  11   5   5      263.37      385.23     51.37 o
   0   6   5      809.18      773.59     30.04 o
   1   6   5      381.38      404.43     18.36 o
   2   6   5      536.35      545.34     18.06 o
   3   6   5      188.60      202.65     14.90 o
   4   6   5        3.58       11.58     13.74 o
   5   6   5        3.02       -1.38     14.80 o
   6   6   5       12.84       35.00     16.62 o
   7   6   5      116.01      183.44     21.04 o
   8   6   5      597.71      604.37     31.17 o
   9   6   5      295.86      320.36     43.49 o
  10   6   5      285.03      219.37     45.37 o
   1   7   5      390.86      412.45     23.22 o
   2   7   5      192.35      184.04     17.94 o
   3   7   5      313.63      346.65     20.59 o
   4   7   5      193.57      207.35     20.63 o
   5   7   5        6.66        0.35     22.32 o
   6   7   5       40.63       47.88     21.78 o
   7   7   5      193.93      210.22     27.11 o
   8   7   5      383.14      374.90     36.97 o
   9   7   5      224.12      164.56     45.62 o
   0   8   5       25.33       11.59     27.82 o
   1   8   5       38.83       59.72     20.14 o
   2   8   5       46.05       72.53     20.71 o
   3   8   5      424.77      432.65     29.74 o
   4   8   5        0.16       -3.75     24.31 o
   5   8   5       72.71       59.18     23.33 o
   6   8   5        0.48      -22.99     25.62 o
   7   8   5       10.38      -32.11     32.11 o
   8   8   5      143.92      168.58     41.09 o
   1   9   5      437.77      506.69     33.32 o
   2   9   5      115.96      125.82     28.73 o
   3   9   5      289.68      334.45     40.81 o
   4   9   5        4.25        1.40     34.43 o
   5   9   5       92.73      114.67     78.47 o
   6   9   5       32.31       -0.24     47.87 o
   0  10   5      125.32       82.34     48.90 o
   1  10   5       45.69       24.50     34.77 o
   2  10   5      214.62      263.72     43.78 o
   3  10   5       11.66      -36.66     49.36 o
   0   0   6   136744.14   138738.16   1233.12 o
   1   0   6     2328.47     2438.05     35.89 o
   2   0   6    28063.88    28236.25    202.56 o
   3   0   6     1260.69     1425.35     30.48 o
   4   0   6    23721.53    23182.81    488.66 o
   5   0   6      163.37      220.56     17.39 o
   6   0   6    10896.12    10503.19    106.23 o
   7   0   6     1616.18     1737.72     39.39 o
   8   0   6     1329.91     1165.46     41.95 o
   9   0   6       33.13       59.33     27.14 o
  10   0   6     1241.86     1359.19    178.13 o
  11   0   6       26.16       50.89     48.46 o
  12   0   6        7.14       40.55     56.98 o
  13   0   6       42.83      -30.21     61.03 o
   2   1   6       11.22        3.98      8.34 o
   3   1   6       12.39        3.64      7.04 o
   4   1   6      279.33      272.26     14.51 o
   5   1   6      734.12      784.69     20.18 o
   6   1   6     2587.15     2608.16     37.45 o
   7   1   6      113.23      157.94     16.56 o
   8   1   6     2087.43     2018.36     37.64 o
   9   1   6       14.99       -0.18     17.94 o
  10   1   6     3137.35     2976.33     53.65 o
  11   1   6      273.03      306.81     34.26 o
  12   1   6     1067.43     1098.10     55.18 o
  13   1   6        0.57       87.59     72.39 o
   0   2   6    16229.99    16438.05     83.92 o
   1   2   6        9.90       16.57      6.94 o
   2   2   6     3885.33     3784.11     63.88 o
   3   2   6       34.97       43.54      8.24 o
   4   2   6     7776.90     7684.96    108.82 o
   5   2   6      168.29      181.91     11.48 o
   6   2   6     4111.77     3983.18    106.78 o
   7   2   6      233.48      264.26     18.07 o
   8   2   6     1795.99     1801.37     63.07 o
   9   2   6        5.29       11.44     18.20 o
  10   2   6     3219.35     3009.35     65.06 o
  11   2   6      105.81       93.71     29.91 o
  12   2   6      439.06      530.99     53.82 o
   1   3   6      676.02      741.11     17.69 o
   2   3   6     2848.26     2878.03     58.78 o
   3   3   6      184.72      197.55     11.62 o
   4   3   6      265.52      328.62     16.51 o
   5   3   6       91.25       90.23     11.44 o
   6   3   6      685.71      643.49     19.49 o
   7   3   6       90.42      102.45     16.40 o
   8   3   6      138.43      138.33     19.29 o
   9   3   6      171.44      222.60     23.94 o
  10   3   6       10.17       -3.40     26.06 o
  11   3   6        6.94        5.18     35.59 o
  12   3   6      289.04      309.48     84.45 o
   0   4   6        1.04       16.50     10.32 o
   1   4   6        4.20       18.90      6.27 o
   2   4   6     1235.14     1334.13     27.15 o
   3   4   6       54.81       32.41      9.88 o
   4   4   6       89.02      107.66     11.64 o
   5   4   6      314.18      283.22     14.57 o
   6   4   6       47.81       47.10     14.99 o
   7   4   6      611.44      559.56     27.01 o
   8   4   6      126.58       97.89     21.23 o
   9   4   6        8.94       10.32     21.40 o
  10   4   6        0.03        1.46     24.04 o
  11   4   6       51.91       73.13     39.85 o
  12   4   6       30.08       59.45     45.40 o
   1   5   6       21.00       15.19      7.92 o
   2   5   6      133.47      168.61      8.87 o
   3   5   6      407.65      428.45     16.26 o
   4   5   6      876.06      861.18     25.53 o
   5   5   6      443.88      448.59     20.36 o
   6   5   6      659.93      628.14     25.36 o
   7   5   6      406.91      409.76     22.31 o
   8   5   6       15.72       10.70     21.50 o
   9   5   6       28.19       32.59     23.54 o
  10   5   6      229.46      279.54     33.97 o
  11   5   6       64.45       59.97     57.59 o
   0   6   6     3594.93     3431.81     68.75 o
   1   6   6       36.88       71.60     13.59 o
   2   6   6     3392.61     3274.47     35.07 o
   3   6   6       22.33        5.73     14.18 o
   4   6   6     2247.21     2179.66     44.87 o
   5   6   6      100.94      106.00     17.49 o
   6   6   6     2769.66     2745.52     41.43 o
   7   6   6        0.43       -8.57     18.61 o
   8   6   6     1024.09     1005.32     36.01 o
   9   6   6       78.63       55.95     31.99 o
  10   6   6      682.20      709.56     60.20 o
   1   7   6     1724.52     1739.09     34.61 o
   2   7   6       66.24       56.15     16.81 o
   3   7   6      118.60      135.30     17.59 o
   4   7   6      415.17      441.76     24.20 o
   5   7   6        4.80       -8.89     23.44 o
   6   7   6     1069.64     1037.43     44.37 o
   7   7   6      294.33      284.54     27.13 o
   8   7   6     2005.79     1945.19     62.00 o
   9   7   6      183.67      105.86     42.03 o
   0   8   6     2154.92     2126.38     59.38 o
   1   8   6        2.69       14.94     20.05 o
   2   8   6     5529.55     5481.07     85.69 o
   3   8   6       23.47       30.68     22.33 o
   4   8   6     3557.34     3526.36     51.63 o
   5   8   6       96.86       88.58     23.73 o
   6   8   6     1600.51     1735.88     50.71 o
   7   8   6        1.82       -2.76     35.07 o
   8   8   6      942.07     1047.27     72.88 o
   1   9   6       35.16       67.72     24.94 o
   2   9   6        2.66       27.82     23.78 o
   3   9   6       84.74       72.90     36.81 o
   4   9   6      353.20      390.85     51.44 o
   5   9   6      149.80      128.01     48.88 o
   6   9   6      167.71      187.95     53.08 o
   0  10   6      241.37      336.46     55.10 o
   1  10   6       23.40       56.06     34.97 o
   2  10   6     1090.26     1198.51     58.78 o
   3  10   6        0.37       28.01     61.44 o
   1   1   7     6269.26     6386.07    164.85 o
   2   1   7      661.57      693.61     13.74 o
   3   1   7     4380.52     4397.19     32.70 o
   4   1   7      616.26      656.54     17.47 o
   5   1   7      453.07      436.66     17.72 o
   6   1   7      323.16      382.39     18.66 o
   7   1   7      523.36      512.77     21.73 o
   8   1   7      186.21      172.48     20.25 o
   9   1   7     1412.00     1438.85     37.89 o
  10   1   7       33.49       60.29     22.20 o
  11   1   7      537.08      520.26     37.67 o
  12   1   7       11.55       16.95     31.42 o
  13   1   7       78.41      193.64     69.55 o
   0   2   7     7196.27     7103.03     67.13 o
   1   2   7      526.51      595.69     14.83 o
   2   2   7      428.03      359.18     17.02 o
   3   2   7     1054.45     1132.58     18.99 o
   4   2   7       22.91        7.86      9.12 o
   5   2   7      346.00      367.93     17.19 o
   6   2   7       14.33       22.59     12.02 o
   7   2   7       13.32       29.47     15.33 o
   8   2   7      170.21      196.13     22.08 o
   9   2   7     1290.10     1301.70     43.99 o
  10   2   7       84.62       99.62     23.97 o
  11   2   7      616.17      661.15     41.93 o
  12   2   7      198.67      235.79     73.20 o
   1   3   7    21791.81    21766.43    217.09 o
   2   3   7      116.99      143.00     11.84 o
   3   3   7     8693.92     7899.94    100.94 o
   4   3   7      394.02      417.32     16.62 o
   5   3   7    10455.99     9619.21    168.71 o
   6   3   7      820.64      801.29     22.60 o
   7   3   7     1917.69     1926.28     43.86 o
   8   3   7      445.84      467.91     26.70 o
   9   3   7      676.09      706.94     37.71 o
  10   3   7       26.31       47.52     25.80 o
  11   3   7      965.24      967.99     71.88 o
  12   3   7      114.77      107.22     41.21 o
   0   4   7     4024.62     3991.05     62.93 o
   1   4   7        6.17        9.78      6.54 o
   2   4   7     3635.99     3640.77     55.47 o
   3   4   7       38.38       52.54      9.39 o
   4   4   7     1773.60     1687.09     26.18 o
   5   4   7      308.31      319.80     15.44 o
   6   4   7      978.75      901.58     24.46 o
   7   4   7     2603.89     2621.10     78.71 o
   8   4   7     1167.56     1186.52     37.93 o
   9   4   7     1857.72     1752.63     45.26 o
  10   4   7      108.50      129.72     37.36 o
  11   4   7      813.36      806.51     57.05 o
  12   4   7       66.86       39.61     43.60 o
   1   5   7     9733.45     9270.53    137.49 o
   2   5   7      214.73      247.66     11.63 o
   3   5   7     7197.74     6703.89    136.41 o
   4   5   7     1035.89      975.85     30.44 o
   5   5   7     3842.51     3736.83     42.67 o
   6   5   7      322.28      285.83     18.35 o
   7   5   7     2272.10     2314.70     67.84 o
   8   5   7       10.29        9.04     21.38 o
   9   5   7     1266.50     1248.47     44.77 o
  10   5   7      419.75      421.15     37.87 o
  11   5   7      302.83      350.51     47.37 o
   0   6   7      206.07      273.88     21.53 o
   1   6   7       94.55       90.72     13.68 o
   2   6   7      394.89      412.64     18.15 o
   3   6   7      390.86      384.07     19.52 o
   4   6   7       78.46       91.02     17.95 o
   5   6   7      968.78      855.00     30.37 o
   6   6   7       56.32       32.22     19.51 o
   7   6   7      664.07      669.48     27.82 o
   8   6   7      273.83      255.15     25.91 o
   9   6   7      123.13      131.30     32.51 o
  10   6   7       69.23       44.66     41.85 o
   1   7   7      491.91      563.31     25.80 o
   2   7   7        8.84       11.88     15.95 o
   3   7   7      692.00      668.86     24.98 o
   4   7   7       31.19       20.07     18.04 o
   5   7   7      358.27      405.78     25.30 o
   6   7   7        4.42      -23.32     23.32 o
   7   7   7      583.97      635.67     44.45 o
   8   7   7      119.23       52.37     33.03 o
   9   7   7      301.32      330.71     52.17 o
   0   8   7       91.23       75.82     29.86 o
   1   8   7      147.31      169.37     23.03 o
   2   8   7        2.52        9.81     20.49 o
   3   8   7        2.09       13.95     29.28 o
   4   8   7        1.33       20.41     21.12 o
   5   8   7       45.10       45.48     23.76 o
   6   8   7      135.57      156.66     29.54 o
   7   8   7        0.36      -32.00     37.43 o
   8   8   7        5.59       49.31     45.78 o
   1   9   7     1634.86     1566.36     41.00 o
   2   9   7      381.95      340.76     27.94 o
   3   9   7      671.06      729.13     43.55 o
   4   9   7       40.97       35.95     39.00 o
   5   9   7      290.38      335.07     56.47 o
   6   9   7       35.55       -9.45     46.24 o
   0  10   7     1220.76     1233.65     75.12 o
   1  10   7       63.80       19.52     34.44 o
   2  10   7      145.00      145.17     43.49 o
   3  10   7      157.43      133.71     51.76 o
   0   0   8    35779.30    37318.82    440.81 o
   1   0   8        3.93        9.73     11.35 o
   2   0   8    10910.95    11327.13     79.70 o
   3   0   8      861.69      891.73     35.36 o
   4   0   8    24193.90    23987.94    120.91 o
   5   0   8       85.96      130.22     14.15 o
   6   0   8    12703.41    12944.86    186.93 o
   7   0   8     1274.46     1247.30     37.26 o
   8   0   8      750.20      722.62     34.01 o
   9   0   8     2174.66     2191.11     60.13 o
  10   0   8     1685.56     1822.86     93.88 o
  11   0   8     1136.06     1121.09     84.15 o
  12   0   8       87.64       91.04     56.17 o
  13   0   8      160.87      135.85     74.21 o
   1   1   8    14863.19    14421.82    314.24 o
   2   1   8     3133.41     3113.85     32.87 o
   3   1   8     7242.30     6775.49    156.42 o
   4   1   8      973.70      956.49     17.27 o
   5   1   8     9730.07     9746.04     78.98 o
   6   1   8     3186.50     3198.75     43.44 o
   7   1   8     2114.69     2090.69     34.24 o
   8   1   8     1799.24     1773.68     46.53 o
   9   1   8     1330.20     1322.35     38.92 o
  10   1   8      782.83      762.27     36.20 o
  11   1   8      359.57      357.78     34.67 o
  12   1   8      600.29      681.82     58.77 o
   0   2   8     7439.26     7274.12    125.23 o
   1   2   8      713.38      739.03     15.33 o
   2   2   8     1160.43     1039.93     22.57 o
   3   2   8       12.44       17.22      8.64 o
   4   2   8     2293.82     2170.00     27.95 o
   5   2   8     1266.20     1299.61     25.76 o
   6   2   8     1350.00     1254.62     27.22 o
   7   2   8      252.61      257.39     21.28 o
   8   2   8      331.92      369.61     23.66 o
   9   2   8      373.13      435.30     27.93 o
  10   2   8      633.17      576.97     33.59 o
  11   2   8      563.13      582.15     61.84 o
  12   2   8      253.33      234.26     43.03 o
   1   3   8     2404.41     2362.16     46.88 o
   2   3   8      244.06      271.22     12.65 o
   3   3   8     1228.93     1193.10     32.26 o
   4   3   8      583.62      665.47     18.13 o
   5   3   8      110.22      115.19     12.54 o
   6   3   8      236.75      255.63     16.36 o
   7   3   8        5.73        4.69     13.34 o
   8   3   8      200.75      210.25     19.50 o
   9   3   8      354.43      390.44     33.56 o
  10   3   8        3.62       15.22     30.39 o
  11   3   8       29.00       19.22     38.08 o
  12   3   8       80.81      133.55     44.55 o
   0   4   8        4.06       22.34     14.03 o
   1   4   8     1585.51     1680.10     27.71 o
   2   4   8       19.41       31.83      7.49 o
   3   4   8        4.47        8.36     10.14 o
   4   4   8     1121.00     1128.76     22.12 o
   5   4   8       14.99        3.65     11.91 o
   6   4   8      398.65      455.61     20.09 o
   7   4   8      237.97      225.98     19.22 o
   8   4   8      206.88      200.31     22.43 o
   9   4   8       72.94       69.97     23.41 o
  10   4   8        0.17      -16.20     33.45 o
  11   4   8       12.77       33.10     40.96 o
  12   4   8       22.99       49.08     41.80 o
   1   5   8     2131.86     2085.65     25.47 o
   2   5   8       78.99       86.21     10.02 o
   3   5   8      345.20      343.28     14.36 o
   4   5   8       57.26       46.16     12.17 o
   5   5   8        9.23       11.51     14.10 o
   6   5   8      173.12      157.51     17.41 o
   7   5   8      122.23      145.28     20.07 o
   8   5   8       80.52      109.82     22.96 o
   9   5   8       55.77       83.71     25.61 o
  10   5   8      103.47      136.60     36.05 o
  11   5   8       56.59       59.57     41.58 o
   0   6   8      791.04      730.73     29.51 o
   1   6   8      112.43      126.08     14.30 o
   2   6   8     1749.09     1722.89     33.63 o
   3   6   8        3.11       17.28     13.95 o
   4   6   8      343.08      369.39     25.11 o
   5   6   8        4.26        1.77     16.84 o
   6   6   8      128.24      205.00     25.02 o
   7   6   8      308.25      324.76     26.13 o
   8   6   8     1280.58     1259.75     42.61 o
   9   6   8      646.32      621.75     50.54 o
  10   6   8      350.54      411.01     48.78 o
   1   7   8     2181.70     2183.52     44.87 o
   2   7   8       58.35       36.21     16.48 o
   3   7   8     3507.10     3433.10     49.44 o
   4   7   8      830.17      803.90     30.54 o
   5   7   8     3298.39     3109.08     47.45 o
   6   7   8      172.30      132.04     27.59 o
   7   7   8     1239.79     1176.86     39.05 o
   8   7   8      170.90      186.58     32.84 o
   9   7   8       60.36      109.88     42.22 o
   0   8   8     2864.24     2784.88     84.18 o
   1   8   8        3.58       -9.46     20.26 o
   2   8   8     2963.80     2860.91     54.36 o
   3   8   8       82.42       60.65     24.99 o
   4   8   8     1289.83     1237.32     36.91 o
   5   8   8      369.66      399.63     28.61 o
   6   8   8      884.58      848.74     40.51 o
   7   8   8     1071.86      916.31     80.67 o
   8   8   8      769.01      855.77     68.91 o
   1   9   8      873.74      884.00     35.98 o
   2   9   8      443.20      432.00     32.57 o
   3   9   8     1535.07     1555.71     47.32 o
   4   9   8       83.22       61.35     46.41 o
   5   9   8      213.08      249.41     52.69 o
   6   9   8      211.82      179.61     46.56 o
   0  10   8        2.39       -0.46     49.35 o
   1  10   8       33.56       59.59     35.71 o
   2  10   8       34.10       45.65     44.65 o
   3  10   8      275.09      260.36     56.75 o
   1   1   9      619.36      673.08     36.50 o
   2   1   9     2243.84     2377.38     37.43 o
   3   1   9     1809.96     1930.58     51.58 o
   4   1   9     2644.79     2877.72     60.91 o
   5   1   9       48.73       30.41      9.45 o
   6   1   9      263.32      349.08     18.24 o
   7   1   9      139.05      155.70     15.58 o
   8   1   9        4.44       -3.02     16.37 o
   9   1   9       41.45       55.01     20.51 o
  10   1   9      276.69      260.51     24.85 o
  11   1   9       17.24       46.37     29.16 o
  12   1   9       42.46      -28.95     41.49 o
   0   2   9     9541.28     9594.08    144.37 o
   1   2   9      209.95      229.78     13.96 o
   2   2   9    11193.12    10989.52    163.40 o
   3   2   9     1033.19     1095.46     19.96 o
   4   2   9     7147.39     6794.61     79.14 o
   5   2   9        2.09        3.12     12.30 o
   6   2   9     3125.66     3106.83     79.01 o
   7   2   9        9.89       -2.11     17.27 o
   8   2   9     1853.50     1818.05     61.76 o
   9   2   9      304.73      308.95     27.00 o
  10   2   9     1805.99     1862.18     46.89 o
  11   2   9      127.28      157.26     38.70 o
  12   2   9      625.55      704.54     60.07 o
   1   3   9     1819.77     1915.60     29.85 o
   2   3   9      192.49      195.95     12.22 o
   3   3   9     3809.73     3722.04     81.38 o
   4   3   9     4646.63     4365.87     73.85 o
   5   3   9     1645.22     1642.59     27.40 o
   6   3   9     1529.36     1469.53     44.13 o
   7   3   9      350.32      362.61     19.40 o
   8   3   9     2019.42     1947.78     67.11 o
   9   3   9      527.34      525.77     36.88 o
  10   3   9     1924.90     1781.47     58.22 o
  11   3   9       60.81       61.45     35.33 o
  12   3   9      684.28      724.12     61.12 o
   0   4   9    29043.50    27813.93    418.92 o
   1   4   9      421.10      440.49     12.82 o
   2   4   9    17693.78    17053.66    196.33 o
   3   4   9     1836.22     1874.36     29.32 o
   4   4   9     8825.35     8178.04     96.89 o
   5   4   9      949.71      876.05     21.77 o
   6   4   9     6230.05     6099.52     85.42 o
   7   4   9      269.04      309.70     21.85 o
   8   4   9     2018.18     1895.50     43.18 o
   9   4   9       44.08       35.97     22.62 o
  10   4   9     1063.13      983.48     57.18 o
  11   4   9      167.51      169.22     65.09 o
   1   5   9      130.56      141.81     12.15 o
   2   5   9      378.44      413.76     15.76 o
   3   5   9      130.95      148.11     13.91 o
   4   5   9      106.46      109.84     12.96 o
   5   5   9      878.82      882.85     25.03 o
   6   5   9     1217.99     1208.35     30.00 o
   7   5   9      270.19      266.22     22.70 o
   8   5   9     1041.03     1143.84     36.35 o
   9   5   9       35.39       42.76     26.98 o
  10   5   9      558.04      687.81     47.71 o
  11   5   9       66.81      116.55     44.09 o
   0   6   9      810.03      767.04     49.43 o
   1   6   9       47.63       76.53     13.64 o
   2   6   9     1216.69     1180.91     25.26 o
   3   6   9     1269.17     1260.99     28.00 o
   4   6   9      995.22      959.22     35.40 o
   5   6   9       56.70       70.96     18.86 o
   6   6   9      798.82      875.13     31.60 o
   7   6   9      283.99      250.18     23.87 o
   8   6   9      916.67      901.28     39.70 o
   9   6   9      228.80      261.66     41.75 o
  10   6   9      332.67      327.32     48.32 o
   1   7   9        2.43       12.01     15.96 o
   2   7   9        3.18       -1.10     16.40 o
   3   7   9       32.16       32.82     17.36 o
   4   7   9       23.16       45.32     19.67 o
   5   7   9        9.52        5.12     20.25 o
   6   7   9       53.24       58.25     24.72 o
   7   7   9       74.14       33.97     23.90 o
   8   7   9       22.32       13.23     33.82 o
   9   7   9       72.95       82.57     60.53 o
   0   8   9     1054.43      997.92     49.49 o
   1   8   9       29.22       10.71     20.65 o
   2   8   9        1.23        5.37     22.35 o
   3   8   9       50.02       15.41     25.42 o
   4   8   9        0.75       -3.63     23.23 o
   5   8   9        0.90      -10.03     22.94 o
   6   8   9       20.76        1.60     33.74 o
   7   8   9       47.20       41.22     34.07 o
   8   8   9       72.29      101.90     65.90 o
   1   9   9      138.58      131.66     25.63 o
   2   9   9      100.95       90.47     29.10 o
   3   9   9        8.35      -19.43     31.70 o
   4   9   9        0.81       -6.80     44.82 o
   5   9   9       60.29       87.05     49.76 o
   6   9   9        5.62       55.47     60.87 o
   0  10   9      345.50      453.93     59.79 o
   1  10   9      124.40      167.61     38.10 o
   2  10   9      439.38      522.29     94.19 o
   0   0  10       52.49       74.87      8.53 o
   1   0  10       35.69       76.90     29.40 o
   2   0  10       72.37       87.58     10.94 o
   3   0  10     4052.02     3998.18     56.81 o
   4   0  10     3122.19     3201.84     70.21 o
   5   0  10     3328.28     3300.20     45.79 o
   6   0  10     1875.51     2083.64     41.76 o
   7   0  10     2561.07     2601.05     89.56 o
   8   0  10      145.22      155.58     21.06 o
   9   0  10     3438.65     3298.16    152.55 o
  10   0  10       58.04      -16.02     46.84 o
  11   0  10     1278.60     1250.45     87.39 o
  12   0  10       43.61      -26.56     60.42 o
   1   1  10     9553.76     9612.94     64.05 o
   2   1  10      182.65      203.11     10.17 o
   3   1  10    11749.04    11538.92    170.03 o
   4   1  10      125.76      140.55     10.23 o
   5   1  10    18658.03    18088.22    224.19 o
   6   1  10      196.24      220.90     14.01 o
   7   1  10     3482.98     3353.85     80.72 o
   8   1  10      142.15      150.84     20.81 o
   9   1  10     1483.82     1453.39     39.76 o
  10   1  10      376.97      383.42     28.47 o
  11   1  10     1035.69      986.44     50.28 o
  12   1  10       51.86       -3.98     39.05 o
   0   2  10     6421.71     7173.29    128.25 o
   1   2  10      123.73      181.26     14.00 o
   2   2  10     1719.27     1768.03     34.18 o
   3   2  10      246.58      243.78     18.57 o
   4   2  10      146.35      143.01     14.81 o
   5   2  10      715.77      697.20     22.17 o
   6   2  10        1.67        1.25     13.75 o
   7   2  10     1642.87     1637.13     48.06 o
   8   2  10      466.33      458.80     27.42 o
   9   2  10      607.29      638.99     32.81 o
  10   2  10      178.09      158.07     25.87 o
  11   2  10      511.74      534.89     40.67 o
  12   2  10       12.45       -8.54     41.32 o
   1   3  10     3175.09     3133.71     55.51 o
   2   3  10      218.34      246.37     12.85 o
   3   3  10     1080.43      981.26     20.23 o
   4   3  10      118.47      128.31     11.42 o
   5   3  10      474.23      471.26     17.75 o
   6   3  10       10.94       -1.70     13.38 o
   7   3  10     1888.33     1869.60     36.60 o
   8   3  10       35.96       24.84     20.45 o
   9   3  10     1114.46     1033.35     37.01 o
  10   3  10       13.39      -13.79     28.27 o
  11   3  10       40.85       61.06     36.60 o
  12   3  10        5.49       18.17     43.29 o
   0   4  10     1620.59     1845.68     53.91 o
   1   4  10        7.03        6.75      8.58 o
   2   4  10       18.46       28.79      8.40 o
   3   4  10       12.97        9.61      9.74 o
   4   4  10      157.83      179.87     14.57 o
   5   4  10       33.92       29.62     12.83 o
   6   4  10      179.10      212.32     16.11 o
   7   4  10      260.32      241.56     20.91 o
   8   4  10       58.83       22.24     22.46 o
   9   4  10      211.71      222.57     30.23 o
  10   4  10       42.14       -9.95     36.92 o
  11   4  10       38.83       38.34     41.91 o
   1   5  10      636.88      640.47     17.94 o
   2   5  10        9.35       -0.14     11.18 o
   3   5  10      974.42      955.77     23.47 o
   4   5  10      217.93      223.61     16.29 o
   5   5  10     4214.54     3870.35     76.40 o
   6   5  10       29.33       21.88     17.28 o
   7   5  10     1964.94     1899.38     45.95 o
   8   5  10       62.70       47.05     20.76 o
   9   5  10      339.46      387.46     31.29 o
  10   5  10       10.91        7.47     35.84 o
  11   5  10      298.55      342.46     51.30 o
   0   6  10      427.02      475.41     31.47 o
   1   6  10      204.84      236.96     23.40 o
   2   6  10      935.19      913.31     22.30 o
   3   6  10      737.50      759.08     24.45 o
   4   6  10      308.75      304.07     24.40 o
   5   6  10     1616.09     1511.16     36.68 o
   6   6  10       73.26       67.70     20.62 o
   7   6  10      444.82      441.66     27.72 o
   8   6  10       20.25       18.67     26.30 o
   9   6  10      985.89      995.72    101.18 o
  10   6  10        0.33      -28.86     40.99 o
   1   7  10     3190.46     3112.61     55.54 o
   2   7  10      110.45      124.84     18.27 o
   3   7  10     4217.91     4204.27     48.38 o
   4   7  10        6.11        9.25     18.94 o
   5   7  10     1272.19     1361.19     37.38 o
   6   7  10       12.57        0.51     24.47 o
   7   7  10     1937.16     2053.11     61.47 o
   8   7  10      232.23      298.48     56.92 o
   9   7  10      968.28     1023.97     65.82 o
   0   8  10      485.81      461.89     38.97 o
   1   8  10       97.85       82.50     22.71 o
   2   8  10        6.96       -0.05     22.06 o
   3   8  10      226.52      298.97     26.47 o
   4   8  10      160.31      213.05     25.45 o
   5   8  10      124.58      135.95     25.09 o
   6   8  10      175.60      170.46     38.96 o
   7   8  10      194.37      221.56     41.28 o
   8   8  10        3.23       30.62     57.38 o
   1   9  10     2241.45     2198.09     46.40 o
   2   9  10        1.40       -3.18     26.47 o
   3   9  10     1040.95     1049.30     57.47 o
   4   9  10        0.07      -24.06     52.62 o
   5   9  10      575.91      573.37     61.60 o
   6   9  10       27.32       37.61     50.11 o
   0  10  10      528.45      437.44     61.39 o
   1  10  10       60.38       25.49     35.61 o
   2  10  10      177.27      185.48     47.28 o
   1   1  11      261.34      389.39    104.49 o
   2   1  11      211.65      232.20     11.33 o
   3   1  11      868.75      843.93     18.42 o
   4   1  11       13.61       43.65      8.85 o
   5   1  11      807.82      742.17     19.15 o
   6   1  11      132.65      157.03     12.82 o
   7   1  11       41.30       18.23     16.15 o
   8   1  11      115.18      109.09     20.65 o
   9   1  11       19.70        5.81     19.97 o
  10   1  11      352.65      430.52     42.63 o
  11   1  11      399.53      469.85     39.85 o
  12   1  11       89.37       42.68     42.14 o
   0   2  11     4752.00     4701.14     94.53 o
   1   2  11        0.13        7.38      9.42 o
   2   2  11     1710.92     1675.43     27.68 o
   3   2  11     4208.92     4514.36     44.42 o
   4   2  11     1632.45     1445.31     49.41 o
   5   2  11      562.45      563.17     24.18 o
   6   2  11     1809.51     1763.70     32.20 o
   7   2  11        4.04       -9.17     16.49 o
   8   2  11      597.50      562.12     35.37 o
   9   2  11      954.44      975.73     34.96 o
  10   2  11     1810.83     1662.27     45.35 o
  11   2  11      167.87      183.98     32.10 o
  12   2  11      349.20      371.87     50.78 o
   1   3  11     4332.05     4347.04     94.26 o
   2   3  11     1717.33     1854.93     42.00 o
   3   3  11     5914.30     5630.04     78.48 o
   4   3  11     1673.79     1594.44     23.78 o
   5   3  11     2359.54     2264.84     36.83 o
   6   3  11       45.77       28.01     14.66 o
   7   3  11     2423.21     2338.82     40.29 o
   8   3  11      123.39      140.18     23.48 o
   9   3  11     1709.13     1651.90     45.83 o
  10   3  11      554.97      512.22     39.51 o
  11   3  11      282.08      307.77     79.38 o
  12   3  11      371.77      319.77     86.38 o
   0   4  11    12009.16    11715.51    381.26 o
   1   4  11       19.34       24.11      9.34 o
   2   4  11     7010.12     6782.14     87.81 o
   3   4  11     1138.93     1068.17     20.54 o
   4   4  11     2966.34     2660.61     52.45 o
   5   4  11     1865.47     1790.60     40.32 o
   6   4  11     1717.41     1774.81     40.30 o
   7   4  11      824.84      791.12     25.42 o
   8   4  11     1054.02     1011.09     43.39 o
   9   4  11      358.26      320.70     33.74 o
  10   4  11      558.41      587.54     61.94 o
  11   4  11      245.03      245.49     46.77 o
   1   5  11     3207.69     3115.27     51.63 o
   2   5  11       53.37       60.26     11.97 o
   3   5  11     1419.52     1411.89     39.80 o
   4   5  11     1142.58     1149.62     25.97 o
   5   5  11     2862.84     2729.61     50.70 o
   6   5  11     2750.57     2584.18     66.65 o
   7   5  11     1791.30     1820.65     44.86 o
   8   5  11     1125.41     1056.60     59.00 o
   9   5  11      386.59      485.90    133.01 o
  10   5  11      454.07      463.20     57.18 o
  11   5  11      311.22      313.50     57.18 o
   0   6  11      827.41      785.66     32.26 o
   1   6  11      246.59      238.41     16.58 o
   2   6  11     1990.07     1927.29     40.54 o
   3   6  11       87.73       81.31     15.46 o
   4   6  11     3108.61     2987.18     49.83 o
   5   6  11       28.01       21.96     22.31 o
   6   6  11     2322.32     2266.35     51.34 o
   7   6  11       90.75       95.53     22.46 o
   8   6  11      711.47      652.80     43.34 o
   9   6  11      113.22      105.98     39.22 o
  10   6  11       30.14       30.56     41.20 o
   1   7  11      187.70      199.83     19.12 o
   2   7  11      307.31      340.17     20.38 o
   3   7  11     1008.20     1005.27     29.06 o
   4   7  11      900.28      845.73     31.49 o
   5   7  11       55.60       38.47     22.09 o
   6   7  11        5.84       16.10     27.43 o
   7   7  11       57.95       95.64     32.00 o
   8   7  11       25.50       33.79     37.96 o
   9   7  11       31.62      -45.42     45.42 o
   0   8  11      167.88      201.33     34.69 o
   1   8  11      572.06      578.78     29.45 o
   2   8  11      147.87      107.29     22.76 o
   3   8  11      155.30      160.25     24.62 o
   4   8  11       58.64      107.30     24.40 o
   5   8  11        0.27      -15.72     26.57 o
   6   8  11      111.69       92.35     36.46 o
   7   8  11       32.36       23.89     39.24 o
   1   9  11      359.18      344.80     28.60 o
   2   9  11      199.59      167.02     36.97 o
   3   9  11       13.94        0.12     35.70 o
   4   9  11        1.70      -12.89     44.22 o
   5   9  11      194.49      262.52     46.80 o
   0  10  11       81.67      152.17     52.80 o
   1  10  11        4.42      -35.75     35.75 o
   2  10  11      357.59      337.76     49.25 o
   0   0  12     9914.02    10201.01    173.94 o
   1   0  12     1122.58     1186.28     40.98 o
   2   0  12    14882.58    14823.58    212.73 o
   3   0  12      405.95      478.20     19.56 o
   4   0  12    27746.03    27352.57    363.37 o
   5   0  12      261.25      276.79     20.37 o
   6   0  12     8897.74     8891.92    264.47 o
   7   0  12     1033.19     1014.79     36.39 o
   8   0  12     1633.87     1609.44     43.77 o
   9   0  12      657.72      602.51     44.49 o
  10   0  12     2004.21     2055.02     96.92 o
  11   0  12        2.05      -30.01     53.53 o
  12   0  12      839.20      803.36     81.92 o
   1   1  12     2022.67     2052.49     35.58 o
   2   1  12       86.86       69.56      8.27 o
   3   1  12     3486.27     3606.78     42.68 o
   4   1  12     1854.79     1771.26     44.07 o
   5   1  12     1253.84     1261.70     29.32 o
   6   1  12     1071.77     1070.99     24.27 o
   7   1  12      430.69      469.83     26.30 o
   8   1  12     2051.27     2122.24     78.08 o
   9   1  12       13.64       33.65     20.78 o
  10   1  12     2053.77     2024.07     47.64 o
  11   1  12       55.77       78.02     30.89 o
  12   1  12      293.13      364.60     51.71 o
   0   2  12     4225.67     4070.98     83.08 o
   1   2  12     1576.84     1737.64     34.07 o
   2   2  12     2933.17     2633.93     43.20 o
   3   2  12      292.61      372.47     18.59 o
   4   2  12     2740.96     2484.71     56.31 o
   5   2  12       59.78       78.29     13.84 o
   6   2  12     2946.20     2824.48     57.14 o
   7   2  12       37.65       35.99     17.68 o
   8   2  12     1895.68     1976.12     43.67 o
   9   2  12      292.74      345.87     26.85 o
  10   2  12      393.67      424.88     31.89 o
  11   2  12      124.99      111.87     33.48 o
  12   2  12       19.56       -8.62     43.21 o
   1   3  12      640.34      696.44     30.77 o
   2   3  12      312.63      344.18     17.32 o
   3   3  12       14.48       -5.84      9.24 o
   4   3  12       25.21       16.22      9.54 o
   5   3  12       32.21       39.94     12.69 o
   6   3  12      449.54      449.76     23.87 o
   7   3  12      124.31      119.82     18.63 o
   8   3  12        0.91       -7.52     19.12 o
   9   3  12       45.43       96.70     24.00 o
  10   3  12        6.36      -26.66     26.66 o
  11   3  12       77.57       67.12     41.04 o
  12   3  12       70.91      119.13     45.45 o
   0   4  12      236.06      344.63     24.47 o
   1   4  12     1111.61     1145.36     20.02 o
   2   4  12      447.37      462.07     15.05 o
   3   4  12      320.84      334.95     15.79 o
   4   4  12       19.12       24.80     12.45 o
   5   4  12       30.22       46.04     13.28 o
   6   4  12      167.84      159.91     15.69 o
   7   4  12       31.96       29.65     16.11 o
   8   4  12      220.40      203.16     28.70 o
   9   4  12      180.02       91.51     31.10 o
  10   4  12        3.49       19.20     34.31 o
  11   4  12        3.11       27.33     39.32 o
   1   5  12       47.87       61.32     11.73 o
   2   5  12      584.83      651.33     19.97 o
   3   5  12      635.90      700.83     30.29 o
   4   5  12        0.62      -13.76     13.76 o
   5   5  12      841.88      765.32     26.29 o
   6   5  12      135.75      146.99     20.34 o
   7   5  12        2.58       27.86     20.49 o
   8   5  12      337.01      335.01     28.78 o
   9   5  12        6.24       26.16     35.80 o
  10   5  12        1.82       -4.51     39.56 o
  11   5  12        0.22        3.94     43.69 o
   0   6  12     1209.89     1188.13     40.21 o
   1   6  12       11.84        0.40     13.77 o
   2   6  12     1079.15     1059.15     25.64 o
   3   6  12      427.91      445.12     19.89 o
   4   6  12     1666.00     1710.08     39.10 o
   5   6  12       23.57       20.34     21.81 o
   6   6  12     2623.56     2585.08     46.34 o
   7   6  12      522.30      522.87     42.23 o
   8   6  12      865.45      858.96     46.18 o
   9   6  12       84.23      114.04     40.87 o
  10   6  12      282.59      343.47     50.38 o
   1   7  12     2389.56     2271.61     39.61 o
   2   7  12      366.77      396.07     22.15 o
   3   7  12        6.90       12.21     17.41 o
   4   7  12      867.65      827.04     32.08 o
   5   7  12      215.38      231.28     23.89 o
   6   7  12      583.91      572.68     36.80 o
   7   7  12       44.87       66.28     33.08 o
   8   7  12      693.38      778.19     59.48 o
   9   7  12      116.24       58.05     44.39 o
   0   8  12     6639.90     6484.70    153.83 o
   1   8  12      159.95      157.51     23.68 o
   2   8  12     6061.96     5931.91     60.62 o
   3   8  12      262.22      265.78     25.67 o
   4   8  12     2754.46     2721.57     49.64 o
   5   8  12       98.88       75.65     34.06 o
   6   8  12     1363.91     1493.77     85.93 o
   7   8  12        6.34      -30.37     36.59 o
   1   9  12        4.19      -22.30     30.35 o
   2   9  12      148.86      123.46     39.20 o
   3   9  12      188.52      181.55     39.59 o
   4   9  12       60.61       88.83     50.49 o
   5   9  12        4.51      -11.11     37.96 o
   0  10  12      116.58      120.50     68.94 o
   1  10  12        0.02        2.44     37.01 o
   1   1  13        6.13       25.84      7.55 o
   2   1  13       58.27       75.05     13.50 o
   3   1  13     1452.04     1343.19     26.07 o
   4   1  13       91.94      113.68     13.41 o
   5   1  13     2512.88     2523.99     47.47 o
   6   1  13        0.54      -11.77     11.77 o
   7   1  13      274.41      282.59     19.26 o
   8   1  13      196.79      205.31     22.02 o
   9   1  13      516.67      528.06     30.84 o
  10   1  13      108.57      112.35     24.90 o
  11   1  13      488.92      509.15     50.25 o
  12   1  13        1.17       -8.28     48.38 o
   0   2  13     1304.67     1698.45     32.83 o
   1   2  13      432.81      509.73     16.58 o
   2   2  13      262.67      252.67     16.59 o
   3   2  13     2146.63     2309.22     36.45 o
   4   2  13      993.02      948.47     23.77 o
   5   2  13       42.28       53.93     13.99 o
   6   2  13      260.27      266.99     19.21 o
   7   2  13       96.01      119.85     25.59 o
   8   2  13       19.50       26.20     18.65 o
   9   2  13     1420.68     1414.04     43.04 o
  10   2  13        2.60       -5.26     23.62 o
  11   2  13      954.53      893.82     73.97 o
  12   2  13       31.37        0.74     40.65 o
   1   3  13    42043.82    40777.70    683.41 o
   2   3  13      342.76      386.76     16.06 o
   3   3  13     8556.21     7784.87    141.84 o
   4   3  13       54.26       57.81     11.62 o
   5   3  13     5506.66     5080.44     60.60 o
   6   3  13        0.54       28.12     15.14 o
   7   3  13     2272.51     2193.23     79.09 o
   8   3  13        5.91       -3.93     24.26 o
   9   3  13     1855.55     1813.37     48.01 o
  10   3  13        7.49        0.65     29.25 o
  11   3  13     1484.81     1457.68     68.40 o
  12   3  13       41.05       22.85     44.30 o
   0   4  13      214.32      257.68     20.13 o
   1   4  13       53.69       52.60     10.73 o
   2   4  13       95.58      104.88     11.13 o
   3   4  13      989.52      978.46     33.46 o
   4   4  13       13.58       22.85     13.38 o
   5   4  13     1818.63     1738.67     41.83 o
   6   4  13       91.85       95.19     16.69 o
   7   4  13     1269.36     1352.36     38.44 o
   8   4  13      209.28      236.96     30.92 o
   9   4  13     1324.81     1263.90     51.66 o
  10   4  13       12.58       23.78     42.99 o
  11   4  13      939.24     1024.24     64.49 o
   1   5  13     5022.10     4841.78     67.70 o
   2   5  13      109.24      106.69     13.32 o
   3   5  13     7092.53     6775.37    126.69 o
   4   5  13       71.38       66.50     15.28 o
   5   5  13     1614.63     1654.48     34.11 o
   6   5  13        6.07       21.50     18.56 o
   7   5  13     2219.91     2198.19     82.62 o
   8   5  13       10.99       10.95     22.90 o
   9   5  13     1129.94     1100.61     76.34 o
  10   5  13        4.61       19.78     39.86 o
   0   6  13     1025.72      988.00     35.42 o
   1   6  13      313.38      317.26     18.07 o
   2   6  13     1064.68     1039.03     27.31 o
   3   6  13      162.80      203.84     16.78 o
   4   6  13      266.02      304.05     20.60 o
   5   6  13       69.40       77.87     23.37 o
   6   6  13      106.06      108.21     21.59 o
   7   6  13      246.61      291.70     29.20 o
   8   6  13       42.42       20.73     29.35 o
   9   6  13      281.06      305.98     48.59 o
  10   6  13        5.42       31.72     46.02 o
   1   7  13      167.73      201.62     19.08 o
   2   7  13        0.00      -16.65     17.69 o
   3   7  13      344.48      360.12     23.65 o
   4   7  13      128.77       74.83     20.96 o
   5   7  13      868.78      821.31     32.99 o
   6   7  13        1.87       -8.26     26.53 o
   7   7  13      451.36      417.41     43.01 o
   8   7  13       94.34       50.54     40.92 o
   9   7  13        0.99       -9.63     41.12 o
   0   8  13       29.50       39.59     30.81 o
   1   8  13      240.03      243.47     25.96 o
   2   8  13      113.77      152.21     22.71 o
   3   8  13       18.22       50.25     23.91 o
   4   8  13       22.05       10.25     25.12 o
   5   8  13        0.07       -2.37     32.73 o
   6   8  13       94.96       86.78     36.45 o
   7   8  13      156.39       77.29     38.01 o
   1   9  13      138.83      122.98     34.20 o
   2   9  13      136.73      122.23     40.60 o
   3   9  13      315.51      377.20     47.68 o
   4   9  13        4.73       -4.70     48.81 o
   5   9  13      453.19      445.58     50.89 o
   0  10  13      440.97      457.64     93.07 o
   0   0  14    12536.89    12214.43    113.01 o
   1   0  14     1282.53     1434.62     42.86 o
   2   0  14    27896.09    27150.16    549.53 o
   3   0  14     4072.77     4245.17    114.59 o
   4   0  14    16878.01    16371.13    505.19 o
   5   0  14      440.54      434.13     26.72 o
   6   0  14     6042.13     5834.71    144.57 o
   7   0  14      105.41       79.48     20.93 o
   8   0  14      796.63      742.75     45.65 o
   9   0  14     1285.99     1209.87     71.07 o
  10   0  14      207.57      193.44     56.37 o
  11   0  14      384.32      338.21     59.21 o
  12   0  14      400.72      418.30     72.18 o
   1   1  14     8397.67     8187.67     61.24 o
   2   1  14      619.40      728.19     15.61 o
   3   1  14     7277.68     6993.10     83.60 o
   4   1  14     1968.47     2071.08     29.89 o
   5   1  14     3348.96     3309.20     61.79 o
   6   1  14      698.25      710.30     21.94 o
   7   1  14      651.98      645.63     26.02 o
   8   1  14     2800.47     2812.00     74.10 o
   9   1  14      768.12      787.96     54.23 o
  10   1  14     1586.28     1500.52     53.66 o
  11   1  14      294.72      330.28     47.17 o
  12   1  14      146.43      216.34     48.84 o
   0   2  14     3129.64     3028.86     65.27 o
   1   2  14     1434.10     1680.01     24.17 o
   2   2  14     5174.15     4725.46    121.54 o
   3   2  14      643.20      810.32     20.66 o
   4   2  14     2390.25     2297.20     44.30 o
   5   2  14      415.08      421.27     19.58 o
   6   2  14     1819.22     1734.70     34.07 o
   7   2  14      296.53      352.56     21.70 o
   8   2  14     1739.00     1653.88     42.18 o
   9   2  14      469.48      501.07     31.09 o
  10   2  14      277.91      286.28     28.68 o
  11   2  14      317.30      329.15     37.90 o
  12   2  14      167.38      200.76     49.88 o
   1   3  14     1498.59     1567.38     35.61 o
   2   3  14       66.27       99.44     12.01 o
   3   3  14      206.40      199.15     14.70 o
   4   3  14       64.42       60.91     12.93 o
   5   3  14      213.67      219.66     19.55 o
   6   3  14       12.16       17.94     16.10 o
   7   3  14      468.81      491.99     25.02 o
   8   3  14        5.40        3.14     20.87 o
   9   3  14      358.21      360.20     28.88 o
  10   3  14        0.63      -25.54     25.54 o
  11   3  14        1.24       64.72     40.65 o
   0   4  14      144.33      100.00     17.63 o
   1   4  14      369.59      451.13     16.55 o
   2   4  14      259.48      305.39     13.34 o
   3   4  14       10.95      -12.10     12.10 o
   4   4  14     1248.78     1199.56     37.19 o
   5   4  14       15.17       12.94     13.99 o
   6   4  14      306.44      320.98     20.12 o
   7   4  14        4.54        0.90     18.48 o
   8   4  14       89.01       89.63     24.87 o
   9   4  14      172.32      165.09     31.09 o
  10   4  14        2.69       26.69     41.17 o
  11   4  14        3.24       23.06     41.43 o
   1   5  14     2160.38     2164.55     32.24 o
   2   5  14     1427.65     1461.30     25.20 o
   3   5  14     1085.31     1022.29     24.30 o
   4   5  14      401.30      398.71     19.07 o
   5   5  14      656.93      652.10     26.99 o
   6   5  14      295.53      313.11     20.97 o
   7   5  14      401.09      375.55     29.69 o
   8   5  14      428.80      444.04     31.83 o
   9   5  14      115.56       98.30     34.69 o
  10   5  14      200.14      212.76     69.55 o
   0   6  14     2887.02     2804.52     51.51 o
   1   6  14        5.73        0.62     14.25 o
   2   6  14      420.42      425.91     18.55 o
   3   6  14       41.72       39.36     15.11 o
   4   6  14     1143.59     1119.17     29.58 o
   5   6  14        6.74       11.13     23.84 o
   6   6  14     1863.75     1692.55     47.50 o
   7   6  14      545.07      548.23     34.75 o
   8   6  14      176.00      197.94     43.39 o
   9   6  14      204.43      229.25     66.00 o
   1   7  14     2074.57     2116.41     34.46 o
   2   7  14      593.08      572.61     25.62 o
   3   7  14      338.45      387.99     23.38 o
   4   7  14        4.63       -3.87     19.37 o
   5   7  14      482.70      515.28     29.70 o
   6   7  14      376.69      345.72     36.99 o
   7   7  14      237.91      303.39     82.79 o
   8   7  14      118.54      103.96     64.68 o
   0   8  14     4009.71     3937.12    117.96 o
   1   8  14       26.64       32.17     21.74 o
   2   8  14     2312.13     2260.73     45.55 o
   3   8  14      204.83      207.10     26.17 o
   4   8  14      877.71      929.08     41.56 o
   5   8  14       33.01       36.45     34.02 o
   6   8  14      441.81      407.14     46.75 o
   7   8  14       10.32      -34.64     36.85 o
   1   9  14      132.20      174.16     41.44 o
   2   9  14      327.85      285.80     43.90 o
   3   9  14      651.92      728.03     53.74 o
   4   9  14      312.80      299.30     43.94 o
   5   9  14      115.13      137.49     44.24 o
   1   1  15     3046.53     3330.61     58.85 o
   2   1  15      720.40      818.95     17.39 o
   3   1  15        1.46        1.20      7.97 o
   4   1  15      118.77      112.14     10.36 o
   5   1  15       90.99       95.78     12.14 o
   6   1  15        7.57       24.58     14.18 o
   7   1  15      123.98      136.93     19.66 o
   8   1  15      575.18      598.39     31.41 o
   9   1  15      241.58      236.95     25.92 o
  10   1  15     1065.27     1095.80     50.47 o
  11   1  15      433.49      523.65     54.46 o
  12   1  15      131.18      143.17     43.99 o
   0   2  15    15882.04    15446.98    190.04 o
   1   2  15       57.64       65.53      8.91 o
   2   2  15     7158.19     6692.07     52.52 o
   3   2  15      671.32      648.08     18.79 o
   4   2  15     7190.81     6614.24     91.62 o
   5   2  15        4.03        6.57     12.19 o
   6   2  15     3137.66     3111.23     96.09 o
   7   2  15      107.23      100.68     17.88 o
   8   2  15      441.61      457.93     29.65 o
   9   2  15       40.03       36.90     25.61 o
  10   2  15     1285.20     1279.57     45.22 o
  11   2  15      231.01      227.03     35.89 o
  12   2  15      240.06      334.39     55.05 o
   1   3  15     1303.93     1164.54     18.98 o
   2   3  15       46.11       56.83     11.66 o
   3   3  15      593.72      512.74     18.68 o
   4   3  15      319.44      351.31     16.47 o
   5   3  15      162.01      166.34     15.36 o
   6   3  15      208.80      241.54     20.94 o
   7   3  15      275.28      325.99     22.83 o
   8   3  15      896.45      935.82     44.84 o
   9   3  15      568.08      583.27     38.57 o
  10   3  15      782.84      804.44     48.54 o
  11   3  15      110.06      138.51     43.14 o
   0   4  15    16164.96    15595.71    234.40 o
   1   4  15       73.17       84.73     12.22 o
   2   4  15    10705.77    10107.16    119.70 o
   3   4  15      891.69      895.23     23.96 o
   4   4  15     2428.98     2336.13     65.84 o
   5   4  15      758.62      747.87     27.12 o
   6   4  15     1866.59     1870.67     34.69 o
   7   4  15      174.53      178.70     21.97 o
   8   4  15     2352.06     2240.71     46.87 o
   9   4  15       49.28       -3.87     27.30 o
  10   4  15      791.10      790.56     56.05 o
  11   4  15       63.41       -4.35     41.92 o
   1   5  15      533.93      563.89     20.83 o
   2   5  15      128.69      109.55     14.13 o
   3   5  15      652.91      622.12     22.63 o
   4   5  15     1487.59     1473.44     32.38 o
   5   5  15     1696.76     1675.43     34.59 o
   6   5  15      728.59      728.70     46.14 o
   7   5  15      436.50      405.36     35.47 o
   8   5  15      752.31      724.23     39.19 o
   9   5  15       34.39       60.87     37.99 o
  10   5  15      685.35      745.02     61.04 o
   0   6  15        8.46        7.79     19.64 o
   1   6  15       77.45       72.12     16.24 o
   2   6  15     2002.64     2024.73     33.98 o
   3   6  15       13.10       17.26     15.32 o
   4   6  15     2640.05     2613.90     36.96 o
   5   6  15        9.72       -3.32     23.24 o
   6   6  15     1172.66     1140.20     43.75 o
   7   6  15      492.21      451.73     33.84 o
   8   6  15      865.93      783.24     47.72 o
   9   6  15       90.42      117.79     39.19 o
   1   7  15      165.73      171.60     19.16 o
   2   7  15        1.64        1.33     17.89 o
   3   7  15      500.61      459.89     23.72 o
   4   7  15       52.75       70.66     19.89 o
   5   7  15      157.00      183.67     24.47 o
   6   7  15       39.34       58.79     32.43 o
   7   7  15       49.61       39.12     33.65 o
   8   7  15       67.66       65.90     45.59 o
   0   8  15       99.58      122.69     35.72 o
   1   8  15      115.48      131.62     22.92 o
   2   8  15       92.11       91.74     24.24 o
   3   8  15      262.90      264.75     26.33 o
   4   8  15      130.89      126.06     33.27 o
   5   8  15       18.44       37.15     34.32 o
   6   8  15       10.75        1.20     36.78 o
   7   8  15        0.04       44.18     39.35 o
   1   9  15      216.61      171.86     35.57 o
   2   9  15      105.00      170.92     40.25 o
   3   9  15      302.13      327.46     41.36 o
   4   9  15       26.24       15.41     46.02 o
   5   9  15      113.80      155.72     72.59 o
   0   0  16     2085.32     2175.50     74.11 o
   1   0  16     2084.22     2400.02     72.67 o
   2   0  16      607.91      662.17     31.05 o
   3   0  16     2376.32     2183.52     45.45 o
   4   0  16       34.84       30.62     13.35 o
   5   0  16     1990.51     2053.02     36.61 o
   6   0  16      338.62      309.05     21.28 o
   7   0  16      890.98      924.76     38.59 o
   8   0  16        5.68      -15.89     28.72 o
   9   0  16     5226.33     5006.47    141.12 o
  10   0  16      760.50      741.31     76.44 o
  11   0  16      795.80      736.04     86.58 o
  12   0  16      296.82      160.18     72.79 o
   1   1  16     7819.82     7074.52    117.64 o
   2   1  16      144.23      174.23     12.08 o
   3   1  16    14750.50    13893.67    195.38 o
   4   1  16       64.49       68.17     11.37 o
   5   1  16     7657.38     7363.34    112.60 o
   6   1  16      130.60      152.82     15.78 o
   7   1  16     3208.51     3147.76    113.12 o
   8   1  16      150.36      178.30     22.64 o
   9   1  16     1040.93     1026.23     38.56 o
  10   1  16       37.95       50.67     32.63 o
  11   1  16      621.04      607.84     55.77 o
  12   1  16       12.90      -33.07     44.73 o
   0   2  16     1388.04     1471.68     29.42 o
   1   2  16      357.07      394.61     13.12 o
   2   2  16      138.16      141.47     12.49 o
   3   2  16      190.72      203.79     13.38 o
   4   2  16      168.51      177.01     14.61 o
   5   2  16      386.82      419.87     18.66 o
   6   2  16        0.15       -0.30     15.34 o
   7   2  16      449.82      438.75     24.35 o
   8   2  16       36.05       17.45     20.48 o
   9   2  16      398.24      435.79     29.95 o
  10   2  16        5.32      -25.86     27.40 o
  11   2  16       46.00       11.27     32.36 o
   1   3  16      973.11      920.47     17.67 o
   2   3  16       27.80       37.97     12.02 o
   3   3  16      467.78      453.01     19.10 o
   4   3  16      155.81      182.28     14.95 o
   5   3  16       27.60       19.58     14.23 o
   6   3  16     1127.33     1072.18     31.32 o
   7   3  16     1853.57     1765.91     39.17 o
   8   3  16       86.89       66.35     23.68 o
   9   3  16      656.86      580.73     66.00 o
  10   3  16        6.41       42.56     31.60 o
  11   3  16        3.06       80.50     41.45 o
   0   4  16       60.41       67.00     23.77 o
   1   4  16       45.26       46.58     10.97 o
   2   4  16      899.74      869.07     21.24 o
   3   4  16      917.95      848.29     25.72 o
   4   4  16        0.93        5.72     15.63 o
   5   4  16      163.40      165.27     16.89 o
   6   4  16      455.09      460.41     26.06 o
   7   4  16       95.48       72.34     19.80 o
   8   4  16        9.47       20.18     21.70 o
   9   4  16       11.02       31.79     31.07 o
  10   4  16       37.77       67.14     38.56 o
  11   4  16      112.34      140.39     47.64 o
   1   5  16      150.63      151.68     14.78 o
   2   5  16      151.73      143.92     14.63 o
   3   5  16       62.36       69.12     15.66 o
   4   5  16       34.97       35.84     16.76 o
   5   5  16     1906.37     1793.15     35.15 o
   6   5  16        0.56        2.43     18.19 o
   7   5  16      357.10      402.25     30.46 o
   8   5  16      142.79       84.61     26.84 o
   9   5  16      113.11       89.98     38.78 o
  10   5  16       22.92       75.33     49.88 o
   0   6  16      713.57      717.28     45.57 o
   1   6  16       79.92       72.58     16.01 o
   2   6  16       68.42       72.25     15.53 o
   3   6  16      405.55      425.10     20.76 o
   4   6  16       55.38       72.48     17.33 o
   5   6  16      872.74      784.17     38.61 o
   6   6  16        4.29       26.56     25.77 o
   7   6  16      579.47      583.98     42.15 o
   8   6  16       10.47       15.13     32.07 o
   9   6  16      207.50      316.28     47.45 o
   1   7  16     5517.82     5400.11     60.35 o
   2   7  16       19.51       -7.73     17.41 o
   3   7  16     3650.30     3743.79     49.07 o
   4   7  16        3.32      -19.55     19.55 o
   5   7  16     3155.54     3089.60     50.76 o
   6   7  16       13.42       -8.89     33.07 o
   7   7  16     1308.17     1301.01     80.37 o
   8   7  16        3.20       -6.08     42.44 o
   0   8  16       13.00       14.32     31.86 o
   1   8  16      453.54      487.69     28.01 o
   2   8  16       18.04        5.77     24.18 o
   3   8  16      371.09      333.76     34.70 o
   4   8  16       34.43       23.66     31.57 o
   5   8  16      231.75      292.98     40.92 o
   6   8  16        0.87       36.21     36.29 o
   1   9  16     2053.52     2096.53     60.25 o
   2   9  16       74.72       67.90     40.86 o
   3   9  16      764.00      815.62     55.47 o
   4   9  16       98.61       31.88     41.54 o
   1   1  17        3.77       14.23      9.64 o
   2   1  17     1353.59     1510.25     29.32 o
   3   1  17       10.94        2.74     10.36 o
   4   1  17      666.42      663.11     19.95 o
   5   1  17     1170.83     1233.81     28.12 o
   6   1  17      396.21      424.83     23.98 o
   7   1  17       39.66       34.77     17.17 o
   8   1  17       40.81       16.76     21.48 o
   9   1  17        1.12       14.55     23.51 o
  10   1  17       82.92       70.25     39.98 o
  11   1  17      211.33      175.04     90.03 o
  12   1  17       54.18       22.43     48.56 o
   0   2  17     2376.72     2349.87     55.13 o
   1   2  17       29.79       28.33      8.84 o
   2   2  17     1751.13     1657.67     25.95 o
   3   2  17       99.74      107.70     12.99 o
   4   2  17      743.79      642.95     22.57 o
   5   2  17      286.03      313.99     17.26 o
   6   2  17      996.00      953.25     31.62 o
   7   2  17       59.72       42.02     17.53 o
   8   2  17     1293.70     1288.05     40.82 o
   9   2  17      625.54      593.16     34.40 o
  10   2  17     1193.97     1056.71     56.66 o
  11   2  17      125.77      146.51     46.80 o
   1   3  17     1966.39     1948.69     23.69 o
   2   3  17      240.78      247.04     13.26 o
   3   3  17     2163.50     2053.46     38.21 o
   4   3  17     3851.10     3680.67     38.89 o
   5   3  17     1128.19     1116.83     26.87 o
   6   3  17      972.11      920.04     31.46 o
   7   3  17      642.30      602.95     29.90 o
   8   3  17      770.94      772.75     44.95 o
   9   3  17      457.73      460.13     35.07 o
  10   3  17     1110.01     1080.68     51.67 o
  11   3  17       88.97      112.76     37.15 o
   0   4  17     9977.89     9957.76    232.55 o
   1   4  17       64.54       75.38     12.77 o
   2   4  17     7822.59     7562.48    104.63 o
   3   4  17      723.93      742.84     23.70 o
   4   4  17     7026.05     6641.42    137.81 o
   5   4  17     1446.62     1410.71     29.70 o
   6   4  17     5022.38     4954.81     97.36 o
   7   4  17      227.55      212.35     22.70 o
   8   4  17     1910.22     1963.79     47.89 o
   9   4  17      274.49      304.71     36.58 o
  10   4  17      508.16      624.04     55.19 o
  11   4  17       72.51       93.40     49.08 o
   1   5  17      926.09      935.11     24.62 o
   2   5  17      382.22      431.11     18.71 o
   3   5  17     1384.37     1416.02     32.58 o
   4   5  17       61.91       49.09     17.46 o
   5   5  17     1115.50     1131.39     29.04 o
   6   5  17     1050.90     1039.88     32.79 o
   7   5  17     1544.82     1530.08     46.28 o
   8   5  17      889.48      872.51     46.87 o
   9   5  17      306.52      279.10     75.94 o
  10   5  17      315.54      409.80     48.15 o
   0   6  17      294.32      250.50     27.56 o
   1   6  17       27.49       11.77     16.25 o
   2   6  17      690.03      699.56     23.18 o
   3   6  17        0.89       -6.44     15.65 o
   4   6  17      970.76     1000.20     28.62 o
   5   6  17       89.51      109.99     24.36 o
   6   6  17      470.91      477.63     33.66 o
   7   6  17      228.84      179.98     42.67 o
   8   6  17       73.76       82.36     33.15 o
   9   6  17      132.32      119.62     48.40 o
   1   7  17      338.14      338.27     21.80 o
   2   7  17      200.72      199.53     20.48 o
   3   7  17      653.36      644.87     28.70 o
   4   7  17      148.49      134.37     22.19 o
   5   7  17       44.29       68.38     25.37 o
   6   7  17       52.71       28.60     32.39 o
   7   7  17       23.18       11.92     35.45 o
   8   7  17        2.99      -34.76     40.92 o
   0   8  17      227.53      276.57     35.32 o
   1   8  17        4.30       16.68     22.11 o
   2   8  17       22.14      -14.23     28.66 o
   3   8  17       29.79       19.60     30.22 o
   4   8  17       41.80       16.23     35.55 o
   5   8  17       11.01       41.05     36.06 o
   6   8  17      142.31      190.11     39.41 o
   1   9  17       36.28       26.87     34.13 o
   2   9  17       30.51       16.18     39.11 o
   3   9  17      169.49      137.09     39.33 o
   4   9  17        7.81       21.22     41.26 o
   0   0  18      683.87      483.28     28.51 o
   1   0  18      188.16      222.93     14.70 o
   2   0  18     3723.12     3392.89    130.48 o
   3   0  18      392.40      397.60     21.78 o
   4   0  18     9029.81     8817.73    134.66 o
   5   0  18      806.58      824.25     28.91 o
   6   0  18     3318.42     2981.42     76.71 o
   7   0  18     1566.40     1395.83     87.39 o
   8   0  18     1083.75     1151.10     84.55 o
   9   0  18     1538.33     1532.90     88.81 o
  10   0  18     1065.22     1118.45     90.43 o
  11   0  18       46.70       77.66     65.90 o
   1   1  18     2057.07     2042.35     27.97 o
   2   1  18      518.66      487.27     17.70 o
   3   1  18     3950.44     3868.75     33.72 o
   4   1  18     2579.92     2511.54     36.93 o
   5   1  18     2122.59     2072.47     34.52 o
   6   1  18      779.47      774.47     28.12 o
   7   1  18     2268.95     2152.02     40.85 o
   8   1  18      994.86     1001.61     37.89 o
   9   1  18      100.28       75.99     31.15 o
  10   1  18      698.15      723.82     58.43 o
  11   1  18       39.03       23.76     66.91 o
   0   2  18     8901.96     8909.53    165.01 o
   1   2  18     1145.64     1165.27     18.31 o
   2   2  18     6227.18     6019.47     88.42 o
   3   2  18      368.38      365.37     17.86 o
   4   2  18     2861.37     2648.90     34.52 o
   5   2  18      248.36      311.27     17.85 o
   6   2  18     2870.50     2852.46     42.99 o
   7   2  18       28.36       18.48     18.23 o
   8   2  18     1694.55     1676.71     48.52 o
   9   2  18      471.45      475.55     32.80 o
  10   2  18      397.09      412.09     35.41 o
  11   2  18       16.12       37.40     47.89 o
   1   3  18      219.70      239.49     19.33 o
   2   3  18        7.44        9.62     10.44 o
   3   3  18     1264.46     1266.55     24.08 o
   4   3  18      259.02      254.62     17.44 o
   5   3  18     1483.84     1373.67     49.57 o
   6   3  18       57.17       41.60     18.24 o
   7   3  18       38.63       27.06     19.54 o
   8   3  18       70.05       61.99     23.33 o
   9   3  18      112.87       79.80     28.48 o
  10   3  18      202.04      244.27     36.12 o
  11   3  18       21.66       35.91     39.94 o
   0   4  18      565.00      623.13     31.94 o
   1   4  18      103.69       89.18     13.69 o
   2   4  18       62.82       90.65     21.05 o
   3   4  18       77.47       74.97     17.85 o
   4   4  18      266.38      290.71     18.53 o
   5   4  18      426.05      469.50     22.89 o
   6   4  18      441.54      456.49     26.29 o
   7   4  18      512.82      429.05     27.57 o
   8   4  18      227.53      271.03     27.91 o
   9   4  18       33.04       41.78     30.92 o
  10   4  18       51.16       22.40     40.85 o
   1   5  18     1131.13     1116.65     26.05 o
   2   5  18      295.45      303.66     18.01 o
   3   5  18       24.46       14.93     14.86 o
   4   5  18      646.89      596.52     28.87 o
   5   5  18      535.91      547.16     26.67 o
   6   5  18      806.70      776.97     31.32 o
   7   5  18        6.24       23.09     28.29 o
   8   5  18      361.11      381.02     64.86 o
   9   5  18      136.46      172.22     44.56 o
  10   5  18       55.03      -13.41     43.68 o
   0   6  18     2021.50     2072.56     51.19 o
   1   6  18       51.86       39.69     17.38 o
   2   6  18     1621.31     1597.61     29.63 o
   3   6  18       62.67       65.29     17.99 o
   4   6  18     1189.44     1245.99     31.07 o
   5   6  18        8.76       -1.20     21.60 o
   6   6  18     1038.32     1079.85     43.35 o
   7   6  18       25.80       15.80     39.74 o
   8   6  18      902.46      939.34     49.33 o
   9   6  18       80.63      107.74     49.51 o
   1   7  18      485.28      505.37     24.45 o
   2   7  18       95.19       94.35     20.26 o
   3   7  18      609.22      660.16     28.50 o
   4   7  18      308.43      334.87     24.75 o
   5   7  18     1076.59     1127.10     53.23 o
   6   7  18       10.07        7.87     31.69 o
   7   7  18       52.38       18.60     45.45 o
   8   7  18       19.88      -34.10     58.50 o
   0   8  18     2040.01     2027.47     66.23 o
   1   8  18      170.46      137.04     28.58 o
   2   8  18     1336.18     1368.12     51.57 o
   3   8  18        0.58      -19.89     29.48 o
   4   8  18      668.92      686.13     51.43 o
   5   8  18       48.03       14.40     36.32 o
   6   8  18      586.55      701.03     50.87 o
   1   9  18      365.20      366.16     44.84 o
   2   9  18      141.99      110.92     42.62 o
   3   9  18       17.64       18.34     36.83 o
   1   1  19     1521.96     1472.70     26.57 o
   2   1  19      824.37      865.42     20.13 o
   3   1  19     2819.47     2683.49     43.98 o
   4   1  19      151.32      156.58     15.22 o
   5   1  19      927.19      906.90     27.80 o
   6   1  19      521.15      538.57     31.00 o
   7   1  19     1002.79     1043.87     33.81 o
   8   1  19      588.73      634.82     35.59 o
   9   1  19     1285.08     1261.15     64.52 o
  10   1  19       21.17       54.76    108.18 o
  11   1  19      403.62      335.51     50.28 o
   0   2  19      499.79      546.29     23.23 o
   1   2  19        0.11       -3.06      9.47 o
   2   2  19        4.78       10.93     13.60 o
   3   2  19     3209.73     3036.21     51.51 o
   4   2  19      289.61      319.28     18.88 o
   5   2  19     1304.17     1211.40     29.20 o
   6   2  19      165.74      161.70     26.78 o
   7   2  19       33.56       26.51     19.66 o
   8   2  19        1.59      -23.33     23.33 o
   9   2  19     1469.81     1475.09     60.55 o
  10   2  19       42.61       28.10     29.58 o
  11   2  19      619.39      673.50     62.06 o
   1   3  19    10571.38    10710.97     81.17 o
   2   3  19       11.14       -0.68     10.56 o
   3   3  19     5616.81     5326.35     43.04 o
   4   3  19       94.06      115.01     16.64 o
   5   3  19     5451.14     5260.98    112.47 o
   6   3  19       90.06       83.32     19.59 o
   7   3  19     3339.51     3353.14     51.39 o
   8   3  19       21.48        4.91     23.75 o
   9   3  19     1209.43     1181.70     45.67 o
  10   3  19       13.30       -7.82     31.75 o
  11   3  19      302.11      385.49     43.02 o
   0   4  19      820.07      802.49     34.63 o
   1   4  19       40.50       44.11     13.22 o
   2   4  19      234.83      244.76     16.23 o
   3   4  19        1.54      -14.85     14.85 o
   4   4  19        3.26      -14.90     14.90 o
   5   4  19      573.30      565.78     24.63 o
   6   4  19        9.75       -1.89     19.31 o
   7   4  19     2063.52     2044.50     44.34 o
   8   4  19      103.12       92.95     24.93 o
   9   4  19     1382.90     1407.78     55.68 o
  10   4  19       58.76       82.24     42.00 o
   1   5  19     3684.75     3579.48     40.45 o
   2   5  19       72.02       67.18     14.91 o
   3   5  19     3793.76     3706.27     42.23 o
   4   5  19       64.23       35.17     19.53 o
   5   5  19     2936.86     2901.92     72.61 o
   6   5  19       26.97       36.91     20.70 o
   7   5  19      937.36     1034.24     38.98 o
   8   5  19        4.46      -15.46     30.54 o
   9   5  19      265.44      309.41     54.24 o
   0   6  19      277.61      323.22     29.04 o
   1   6  19       26.66        0.23     16.75 o
   2   6  19        3.37       12.77     16.97 o
   3   6  19       35.81       51.06     18.14 o
   4   6  19       27.54       47.21     18.35 o
   5   6  19       14.18        6.10     20.30 o
   6   6  19       16.08      -20.19     26.28 o
   7   6  19       85.25       31.29     41.49 o
   8   6  19       69.95        4.10     47.45 o
   9   6  19       44.50       87.22     48.36 o
   1   7  19      114.16      114.82     20.74 o
   2   7  19        8.96       -8.33     21.11 o
   3   7  19      530.25      527.69     25.99 o
   4   7  19       39.27       45.33     22.48 o
   5   7  19        1.18        5.44     42.07 o
   6   7  19        1.15        4.33     35.59 o
   7   7  19      200.45      172.48     70.16 o
   0   8  19        1.41       29.91     41.41 o
   1   8  19        8.52      -13.85     28.14 o
   2   8  19      107.83       99.40     34.33 o
   3   8  19       45.98       57.66     34.36 o
   4   8  19        1.71      -32.93     32.93 o
   5   8  19       31.41       27.54     37.05 o
   6   8  19       89.13       68.62     41.11 o
   1   9  19      313.97      344.54     57.87 o
   2   9  19       74.88       97.74     38.88 o
   3   9  19      185.21      191.48     38.81 o
   0   0  20    14621.35    13395.80    476.70 o
   1   0  20     1544.69     1599.87     26.59 o
   2   0  20    13033.75    12097.44    267.80 o
   3   0  20      943.21     1008.68     37.38 o
   4   0  20     7886.38     7478.74    210.06 o
   5   0  20     1341.40     1218.14     41.64 o
   6   0  20     4626.02     4475.87     87.38 o
   7   0  20     2308.39     2293.48     99.15 o
   8   0  20      847.35      867.63     74.82 o
   9   0  20      335.33      281.64     64.07 o
  10   0  20       73.55       37.31     63.47 o
  11   0  20      205.29      260.96     67.72 o
   1   1  20     2578.53     2611.17     24.51 o
   2   1  20      571.91      651.46     19.62 o
   3   1  20     1379.90     1286.24     27.14 o
   4   1  20     1107.95     1062.25     26.27 o
   5   1  20     3515.91     3398.38     43.14 o
   6   1  20       99.34      101.77     18.69 o
   7   1  20      491.97      485.31     30.22 o
   8   1  20     1674.98     1670.30     91.03 o
   9   1  20      395.97      369.57     46.05 o
  10   1  20      916.43      829.81     61.21 o
  11   1  20      403.36      336.17     55.22 o
   0   2  20     1414.98     1382.30     46.64 o
   1   2  20        1.22       13.12     10.16 o
   2   2  20     5440.87     5380.39     41.99 o
   3   2  20        1.34       11.43     12.25 o
   4   2  20      822.55      833.85     25.45 o
   5   2  20        0.45      -13.72     14.97 o
   6   2  20      150.81      124.60     19.07 o
   7   2  20       92.24       43.31     19.71 o
   8   2  20     2374.51     2180.05     60.11 o
   9   2  20        1.95       25.06     26.62 o
  10   2  20      293.02      347.14     37.90 o
  11   2  20       83.69      128.72     49.02 o
   1   3  20      344.39      381.68     17.08 o
   2   3  20        1.17      -11.32     11.32 o
   3   3  20        2.02        7.75     13.32 o
   4   3  20     1051.96     1022.89     27.22 o
   5   3  20      431.90      419.18     20.26 o
   6   3  20      201.15      200.23     22.72 o
   7   3  20       24.67       28.92     19.92 o
   8   3  20        4.15       16.95     23.05 o
   9   3  20       66.60       38.19     28.22 o
  10   3  20       55.41        8.83     44.76 o
   0   4  20     1081.76     1109.09     53.59 o
   1   4  20        9.08        8.70     13.24 o
   2   4  20      186.24      184.61     15.87 o
   3   4  20       99.98       63.33     15.15 o
   4   4  20        7.55        0.48     14.83 o
   5   4  20        6.82       -9.34     16.02 o
   6   4  20        0.21        7.73     21.31 o
   7   4  20        0.77      -18.42     20.94 o
   8   4  20      115.01       90.34     25.75 o
   9   4  20        5.97       -9.45     33.04 o
  10   4  20      153.78      165.41     48.81 o
   1   5  20       56.70       70.62     16.41 o
   2   5  20       34.19       35.40     14.48 o
   3   5  20       87.61       92.62     17.07 o
   4   5  20       17.79       25.64     16.12 o
   5   5  20       61.30       81.79     20.62 o
   6   5  20       37.44       44.79     21.06 o
   7   5  20       11.03       13.57     25.11 o
   8   5  20      134.96      149.74     33.90 o
   9   5  20       11.36      -18.55     45.42 o
   0   6  20     4394.38     4255.19     65.50 o
   1   6  20       68.32       29.29     17.55 o
   2   6  20      758.11      709.94     34.80 o
   3   6  20      192.04      186.01     19.53 o
   4   6  20     1150.96     1066.59     34.18 o
   5   6  20       79.84       55.54     20.95 o
   6   6  20      787.69      706.76     43.48 o
   7   6  20       18.95      -24.34     39.40 o
   8   6  20       45.74       40.98     47.82 o
   1   7  20     1565.44     1539.14     35.36 o
   2   7  20      731.83      709.68     29.83 o
   3   7  20      825.67      812.35     30.05 o
   4   7  20        4.72       -2.29     29.25 o
   5   7  20       41.49       65.02     35.85 o
   6   7  20      629.01      648.32     50.47 o
   7   7  20      474.72      470.09     51.99 o
   0   8  20     2650.69     2694.32    101.75 o
   1   8  20        3.82      -19.23     28.69 o
   2   8  20     1889.45     1976.22     58.28 o
   3   8  20       45.55       37.25     30.37 o
   4   8  20     2190.69     2343.20     74.34 o
   5   8  20       24.94       13.19     40.25 o
   1   9  20       17.51       36.14     37.16 o
   2   9  20       56.74       37.45     38.03 o
   1   1  21      870.83     1134.20     54.35 o
   2   1  21       42.85       37.75     12.44 o
   3   1  21        8.50       33.06     13.44 o
   4   1  21      649.89      658.48     24.38 o
   5   1  21      170.57      129.39     20.58 o
   6   1  21       43.98       20.40     18.85 o
   7   1  21       24.87       39.21     21.57 o
   8   1  21       12.24      -27.20     37.21 o
   9   1  21       41.11       -5.81     66.30 o
  10   1  21      447.22      413.51     48.55 o
  11   1  21       70.40      104.92     64.38 o
   0   2  21     5602.76     5473.94     80.08 o
   1   2  21       78.42       67.17     11.50 o
   2   2  21     4233.21     4171.85     40.03 o
   3   2  21      292.59      277.44     19.76 o
   4   2  21     1192.23     1171.35     28.02 o
   5   2  21        0.92       -4.43     16.93 o
   6   2  21      364.67      432.93     24.89 o
   7   2  21      134.82      148.53     22.75 o
   8   2  21      705.91      684.65     37.93 o
   9   2  21      125.60      115.68     34.38 o
  10   2  21      425.26      444.70     60.42 o
  11   2  21      144.54      110.37     51.25 o
   1   3  21     3498.93     3470.79     37.54 o
   2   3  21      105.61      121.15     13.38 o
   3   3  21     1386.34     1451.00     29.91 o
   4   3  21       58.01       49.49     15.41 o
   5   3  21     1314.76     1377.79     32.70 o
   6   3  21       66.21       64.27     18.59 o
   7   3  21      920.93      947.28     35.87 o
   8   3  21      854.18      870.90     37.45 o
   9   3  21      384.22      364.78     33.34 o
  10   3  21      595.98      624.52     50.57 o
   0   4  21     3594.33     3575.16     80.57 o
   1   4  21        9.21      -14.30     14.30 o
   2   4  21     2706.99     2653.68     41.03 o
   3   4  21      397.32      421.27     20.35 o
   4   4  21     3873.59     3711.35     49.31 o
   5   4  21      814.03      772.42     27.86 o
   6   4  21     3854.66     3730.45     88.42 o
   7   4  21      323.35      318.10     27.49 o
   8   4  21      657.07      648.72     35.51 o
   9   4  21      531.71      649.83     46.45 o
  10   4  21      306.45      280.43     58.26 o
   1   5  21      606.28      591.87     24.26 o
   2   5  21        0.45       -3.36     15.63 o
   3   5  21     2447.25     2336.17     41.04 o
   4   5  21      269.85      257.59     20.16 o
   5   5  21      825.94      787.20     31.50 o
   6   5  21      882.30      755.94     35.58 o
   7   5  21      587.53      604.54     36.04 o
   8   5  21      731.24      749.74     43.71 o
   9   5  21      226.48      249.54     45.01 o
   0   6  21     1260.59     1258.29     58.53 o
   1   6  21      106.20      112.65     19.96 o
   2   6  21     2337.13     2374.80     38.82 o
   3   6  21      195.09      216.91     21.15 o
   4   6  21     1175.92     1153.69     33.70 o
   5   6  21        0.30       -3.86     19.47 o
   6   6  21      263.14      331.62     39.30 o
   7   6  21        4.59       36.67     53.12 o
   8   6  21      333.63      400.85     55.48 o
   1   7  21       10.11       37.92     20.64 o
   2   7  21      200.38      233.09     32.76 o
   3   7  21       10.58       10.36     25.94 o
   4   7  21      173.28      155.71     30.93 o
   5   7  21       12.91      -12.74     32.41 o
   6   7  21       76.67       56.26     36.54 o
   7   7  21        7.04        3.90     44.16 o
   0   8  21       47.82       76.89     38.70 o
   1   8  21       12.62        8.90     26.67 o
   2   8  21        9.61      -23.26     31.72 o
   3   8  21      124.25       50.05     33.94 o
   4   8  21       95.23       58.60     34.48 o
   5   8  21        3.29       12.76     40.17 o
   1   9  21       13.76       50.48     37.27 o
   0   0  22      299.41      242.66     30.98 o
   1   0  22     1286.72     1173.93     36.17 o
   2   0  22     5333.88     5220.05    196.50 o
   3   0  22       53.09       97.51     21.45 o
   4   0  22      942.26      902.61     40.14 o
   5   0  22      690.25      769.80     38.30 o
   6   0  22        9.26      -13.88     32.54 o
   7   0  22      516.12      664.56     51.96 o
   8   0  22     1177.69     1042.82     87.19 o
   9   0  22     2418.15     2553.62    123.48 o
  10   0  22       55.56      125.71     60.22 o
  11   0  22      374.65      362.75     75.02 o
   1   1  22    10832.54     9978.78     91.63 o
   2   1  22       55.76       41.36     12.88 o
   3   1  22     8056.32     7650.69     84.26 o
   4   1  22     2856.96     2707.95     61.39 o
   5   1  22     2250.74     2137.05     42.08 o
   6   1  22        1.47       -7.00     19.39 o
   7   1  22     2051.21     1938.86     47.49 o
   8   1  22      132.02      237.93     44.41 o
   9   1  22      687.43      759.26     58.28 o
  10   1  22      205.50      199.00     47.51 o
  11   1  22      436.43      539.32     63.87 o
   0   2  22     1129.21     1342.26     46.87 o
   1   2  22        0.91        8.43     11.39 o
   2   2  22      434.96      474.17     17.28 o
   3   2  22     1084.66     1045.52     23.20 o
   4   2  22      386.81      459.28     27.33 o
   5   2  22      524.05      504.32     24.03 o
   6   2  22       39.47       43.62     18.35 o
   7   2  22      109.49      123.38     23.67 o
   8   2  22      103.69      140.40     32.75 o
   9   2  22      532.91      543.31     39.87 o
  10   2  22       19.75       24.22     51.50 o
   1   3  22      284.05      286.42     16.70 o
   2   3  22      709.79      619.56     23.00 o
   3   3  22     1034.67     1016.30     29.61 o
   4   3  22      796.07      693.68     31.56 o
   5   3  22      329.07      320.72     22.19 o
   6   3  22      445.02      430.84     26.71 o
   7   3  22     1065.54      999.65     37.46 o
   8   3  22        1.13      -23.36     23.36 o
   9   3  22      401.21      290.85     36.53 o
  10   3  22      256.35      295.53     45.00 o
   0   4  22      631.46      607.95     38.51 o
   1   4  22       28.99        2.06     16.63 o
   2   4  22      264.89      285.55     17.80 o
   3   4  22       99.65       78.07     15.97 o
   4   4  22       82.60       84.85     20.13 o
   5   4  22       42.99       38.67     18.08 o
   6   4  22      206.12      211.71     25.27 o
   7   4  22        0.20      -16.57     24.02 o
   8   4  22       39.41       35.86     26.20 o
   9   4  22        5.70      -10.45     47.91 o
  10   4  22      124.37      146.06     39.20 o
   1   5  22     2296.21     2108.58     36.09 o
   2   5  22        1.18        4.81     16.65 o
   3   5  22      212.48      210.51     20.65 o
   4   5  22      603.04      604.98     25.76 o
   5   5  22      837.77      856.99     32.71 o
   6   5  22       41.50       21.52     24.67 o
   7   5  22       62.51       21.82     28.40 o
   8   5  22       83.65       50.36     37.49 o
   9   5  22      303.74      269.90     56.98 o
   0   6  22        1.26       -9.95     27.37 o
   1   6  22      453.32      424.10     24.75 o
   2   6  22      252.75      266.84     22.60 o
   3   6  22      370.37      361.85     23.78 o
   4   6  22      105.03      130.07     22.54 o
   5   6  22      227.60      220.42     25.44 o
   6   6  22      116.86       31.55     31.46 o
   7   6  22      139.60       96.38     42.14 o
   8   6  22       80.31       53.78     42.21 o
   1   7  22     2367.17     2390.35     41.16 o
   2   7  22      270.98      270.52     25.78 o
   3   7  22     1399.58     1507.10     54.33 o
   4   7  22        2.47       -3.72     32.24 o
   5   7  22     2047.77     1951.43     64.77 o
   6   7  22      177.45      139.75     40.06 o
   7   7  22      564.29      511.78     88.00 o
   0   8  22      314.02      306.14     43.44 o
   1   8  22      115.69      164.32     28.31 o
   2   8  22       34.15       42.63     36.20 o
   3   8  22       20.28       31.53     33.49 o
   4   8  22      179.85      197.82     35.93 o
   5   8  22      132.32      177.62     75.23 o
   1   1  23     2083.16     2141.07     40.24 o
   2   1  23      101.50      136.01     14.05 o
   3   1  23        1.15       35.01     18.71 o
   4   1  23       21.25       38.75     18.01 o
   5   1  23      368.66      369.79     24.87 o
   6   1  23      374.08      398.53     27.95 o
   7   1  23       16.09        7.39     22.23 o
   8   1  23      391.98      358.76     47.35 o
   9   1  23      146.52      190.25     69.65 o
  10   1  23       45.58      -17.40     45.57 o
   0   2  23     5108.47     4948.19     85.14 o
   1   2  23        3.83       18.18     12.13 o
   2   2  23     1436.29     1293.82     23.54 o
   3   2  23        4.86       15.95     14.66 o
   4   2  23     3785.18     3582.00     42.48 o
   5   2  23       47.64       43.74     17.32 o
   6   2  23     5298.92     4865.34     69.98 o
   7   2  23        4.66      -10.82     23.57 o
   8   2  23      971.75      937.57     49.13 o
   9   2  23       59.29       27.36     34.56 o
  10   2  23      596.30      672.35     60.08 o
   1   3  23     1533.52     1420.78     33.31 o
   2   3  23        1.43      -10.48     14.44 o
   3   3  23     1076.43     1072.72     24.86 o
   4   3  23     1914.72     1787.70     36.14 o
   5   3  23      990.69     1014.81     32.40 o
   6   3  23     1290.77     1214.26     33.85 o
   7   3  23      206.77      271.03     27.11 o
   8   3  23      989.63     1027.11     40.09 o
   9   3  23       72.40      143.06     36.37 o
  10   3  23      880.78      988.90     59.75 o
   0   4  23     2903.32     2869.89     83.34 o
   1   4  23        0.17      -16.68     16.68 o
   2   4  23     4597.39     4467.10     42.77 o
   3   4  23       15.41        1.89     15.73 o
   4   4  23     3723.64     3701.72     77.13 o
   5   4  23       65.68       77.51     19.22 o
   6   4  23     1393.21     1442.52     41.44 o
   7   4  23      339.04      295.99     28.80 o
   8   4  23     1127.73     1204.45     48.95 o
   9   4  23      402.37      372.25     46.34 o
   1   5  23       44.58       62.66     17.95 o
   2   5  23      155.71      155.17     19.84 o
   3   5  23      401.38      450.00     23.32 o
   4   5  23      161.41      157.27     20.41 o
   5   5  23      660.26      695.44     31.45 o
   6   5  23       20.09       67.37     27.04 o
   7   5  23      405.23      408.57     41.62 o
   8   5  23      394.62      427.35     37.41 o
   9   5  23      116.87      162.54     51.40 o
   0   6  23      455.91      534.16     38.69 o
   1   6  23        9.53       19.60     19.89 o
   2   6  23     1082.82     1090.86     32.60 o
   3   6  23        0.35       -9.09     19.92 o
   4   6  23      766.66      714.01     28.65 o
   5   6  23       98.28       84.12     26.59 o
   6   6  23      319.84      305.39     37.49 o
   7   6  23       24.36       22.17     45.61 o
   8   6  23      404.43      501.03     74.21 o
   1   7  23      124.84      124.33     27.37 o
   2   7  23       16.60      -10.35     28.11 o
   3   7  23       11.02      -19.64     29.15 o
   4   7  23        3.26        4.30     30.89 o
   5   7  23        0.80      -17.22     49.04 o
   6   7  23        8.92      -34.83     36.18 o
   0   8  23        7.44       44.94     41.42 o
   1   8  23       46.68       23.83     29.03 o
   2   8  23        0.67      -25.82     37.11 o
   3   8  23        7.35       53.97     38.03 o
   4   8  23      158.18      141.87     38.01 o
   0   0  24     3117.36     2975.38    108.78 o
   1   0  24        0.09       -7.47     20.76 o
   2   0  24     5610.05     5352.55    112.62 o
   3   0  24     5201.32     4946.64     71.67 o
   4   0  24     4266.92     3998.77     67.46 o
   5   0  24     1112.95     1091.38     55.60 o
   6   0  24     2849.95     2723.03     77.73 o
   7   0  24      395.49      392.22     46.76 o
   8   0  24     3023.19     3053.03    134.23 o
   9   0  24      270.56      289.75     71.58 o
  10   0  24      653.39      609.31     81.51 o
   1   1  24     1702.97     1688.10     30.07 o
   2   1  24       17.78       65.13     17.24 o
   3   1  24     2048.40     1989.30     35.56 o
   4   1  24     1311.88     1293.72     33.55 o
   5   1  24      135.89      117.80     21.46 o
   6   1  24      671.11      706.01     35.67 o
   7   1  24     1716.48     1717.60     55.25 o
   8   1  24      570.23      697.58     55.69 o
   9   1  24      563.90      611.39     67.93 o
  10   1  24      351.51      393.77     94.59 o
   0   2  24     3128.80     3126.63    127.16 o
   1   2  24      368.80      374.00     16.66 o
   2   2  24     1156.91     1182.65     23.96 o
   3   2  24      122.83      120.68     16.65 o
   4   2  24     1165.81     1102.92     31.91 o
   5   2  24      201.52      170.55     22.75 o
   6   2  24     1242.54     1297.07     39.82 o
   7   2  24      228.70      238.89     29.38 o
   8   2  24       39.20       19.04     29.79 o
   9   2  24      733.02      740.93     60.88 o
  10   2  24      225.54      245.56     54.70 o
   1   3  24      175.99      223.51     17.44 o
   2   3  24      822.69      815.01     26.85 o
   3   3  24     1659.38     1581.59     32.61 o
   4   3  24       86.87       78.41     17.49 o
   5   3  24      110.12      127.41     19.54 o
   6   3  24        0.54      -12.45     19.36 o
   7   3  24      383.68      432.56     31.32 o
   8   3  24       30.26        4.06     26.93 o
   9   3  24        7.63       53.40     37.47 o
  10   3  24       17.13       36.13     43.53 o
   0   4  24       13.28       35.07     28.53 o
   1   4  24      346.11      339.29     21.07 o
   2   4  24        1.44       18.79     15.65 o
   3   4  24      107.28       87.83     17.19 o
   4   4  24       63.88       87.13     18.14 o
   5   4  24      263.62      216.34     23.38 o
   6   4  24       94.71       68.84     24.38 o
   7   4  24       15.53        8.76     25.67 o
   8   4  24        0.10      -25.02     28.28 o
   9   4  24      146.55      166.73     41.42 o
   1   5  24      780.23      779.49     32.55 o
   2   5  24      363.97      340.14     21.15 o
   3   5  24       20.18       34.54     18.85 o
   4   5  24      296.03      290.63     22.02 o
   5   5  24      932.48      890.56     31.62 o
   6   5  24      105.97       96.25     29.15 o
   7   5  24       96.00       26.27     37.84 o
   8   5  24       77.92       65.38     32.06 o
   0   6  24     1613.76     1619.89     73.43 o
   1   6  24      172.97      187.55     23.54 o
   2   6  24      913.73      985.94     32.86 o
   3   6  24        8.97      -21.79     21.79 o
   4   6  24      750.93      791.80     30.41 o
   5   6  24        5.70      -11.64     26.30 o
   6   6  24      304.29      401.77     35.82 o
   7   6  24      102.40       87.91     59.51 o
   1   7  24      847.63      893.09     38.60 o
   2   7  24       32.50       22.39     29.88 o
   3   7  24      594.81      636.95     43.97 o
   4   7  24       45.80       22.56     33.11 o
   5   7  24      881.99      868.69     52.97 o
   6   7  24       57.98       35.72     39.14 o
   0   8  24      645.21      651.55     54.16 o
   1   8  24      266.62      252.16     32.57 o
   2   8  24      592.02      660.14     57.86 o
   3   8  24       41.46       71.83     39.84 o
   1   1  25       74.76       84.32     16.32 o
   2   1  25     1769.02     1621.57     32.96 o
   3   1  25       38.68       26.83     17.74 o
   4   1  25      340.42      342.48     23.42 o
   5   1  25     1056.20      997.49     35.48 o
   6   1  25      598.83      571.91     31.26 o
   7   1  25      703.34      764.05     40.40 o
   8   1  25       46.41       50.48     42.29 o
   9   1  25      102.88      141.06     47.47 o
  10   1  25       15.22       49.64     52.97 o
   0   2  25     1320.84     1363.84     39.21 o
   1   2  25        0.50       14.54     14.08 o
   2   2  25       49.38       75.20     14.98 o
   3   2  25      113.76      108.29     18.84 o
   4   2  25      206.27      182.14     19.24 o
   5   2  25      767.50      719.15     31.70 o
   6   2  25        8.72        4.82     22.62 o
   7   2  25      535.58      515.99     34.67 o
   8   2  25        2.34        2.82     27.00 o
   9   2  25      134.48       55.53     46.95 o
  10   2  25       70.41       58.44     60.12 o
   1   3  25     2873.11     3100.43     39.23 o
   2   3  25      106.84       93.93     15.93 o
   3   3  25     3056.55     3078.25     46.40 o
   4   3  25        3.52       -9.49     16.77 o
   5   3  25     3919.74     3916.44     90.71 o
   6   3  25      373.69      358.62     25.47 o
   7   3  25     2181.93     2055.17     68.47 o
   8   3  25      333.25      297.15     33.70 o
   9   3  25      910.77      961.48    116.43 o
   0   4  25     3118.39     2935.36     54.91 o
   1   4  25       18.95       14.07     18.83 o
   2   4  25      895.24      828.75     27.61 o
   3   4  25      587.47      574.69     26.37 o
   4   4  25      231.74      276.88     23.06 o
   5   4  25      559.42      573.95     33.75 o
   6   4  25      263.80      307.32     27.29 o
   7   4  25      335.10      385.71     32.70 o
   8   4  25       33.41       53.93     31.66 o
   9   4  25     1212.76     1229.04     93.22 o
   1   5  25     3751.88     3498.03     47.18 o
   2   5  25      207.34      177.94     20.36 o
   3   5  25     4051.91     3908.09     47.51 o
   4   5  25      113.42       90.38     20.27 o
   5   5  25     1620.48     1607.99     37.18 o
   6   5  25       12.36      -32.00     32.00 o
   7   5  25      677.60      752.73     51.90 o
   8   5  25        9.10      -39.57     39.57 o
   0   6  25      226.46      216.83     31.09 o
   1   6  25       22.14       29.90     20.38 o
   2   6  25        3.73        2.01     23.89 o
   3   6  25        0.68       11.03     21.74 o
   4   6  25        0.20       24.69     28.32 o
   5   6  25       21.09      -22.71     28.47 o
   6   6  25       18.68       23.34     36.50 o
   7   6  25      283.69      275.70     51.00 o
   1   7  25       91.59       51.74     28.54 o
   2   7  25        2.17      -25.22     30.65 o
   3   7  25      103.63      142.21     36.05 o
   4   7  25       23.81       -3.45     30.37 o
   5   7  25       23.12       60.86     36.49 o
   0   8  25       43.26       28.36     47.77 o
   1   8  25       18.10       21.58     39.96 o
   2   8  25       36.78       58.14     34.69 o
   3   8  25        3.26      -28.29     49.05 o
   0   0  26    18935.55    17329.31    551.83 o
   1   0  26      253.32      262.20     27.00 o
   2   0  26     8057.22     7917.05    222.37 o
   3   0  26        6.85       12.37     25.14 o
   4   0  26     1153.04     1300.93     82.63 o
   5   0  26      676.25      635.43     51.49 o
   6   0  26     1537.31     1685.54     68.50 o
   7   0  26      182.71      220.01     46.12 o
   8   0  26      897.73      978.14    100.37 o
   9   0  26       16.27      -45.62     63.67 o
  10   0  26      615.93      814.30     96.52 o
   1   1  26       32.05       53.36     15.84 o
   2   1  26       63.74       76.45     18.27 o
   3   1  26       19.04       28.39     18.53 o
   4   1  26     1290.85     1154.26     33.87 o
   5   1  26      834.95      763.42     31.15 o
   6   1  26       89.10       88.94     23.02 o
   7   1  26      307.64      282.63     32.99 o
   8   1  26      568.91      622.67     56.06 o
   9   1  26      102.27      135.77     51.42 o
  10   1  26      467.18      545.11     68.70 o
   0   2  26      154.42      274.70     31.84 o
   1   2  26      596.87      569.68     24.40 o
   2   2  26     2425.84     2315.67     32.37 o
   3   2  26       20.02       -0.86     15.32 o
   4   2  26     1776.07     1636.54     38.20 o
   5   2  26       20.22      -14.86     20.58 o
   6   2  26      919.16      890.51     39.22 o
   7   2  26      184.22      134.05     41.56 o
   8   2  26     1260.11     1197.44     48.52 o
   9   2  26        5.66       59.83     49.42 o
  10   2  26      124.52      168.49     53.12 o
   1   3  26     1313.59     1223.46     29.10 o
   2   3  26      168.19      142.01     16.71 o
   3   3  26       60.80       58.75     17.85 o
   4   3  26       90.40       91.12     19.59 o
   5   3  26      496.87      482.78     30.05 o
   6   3  26       10.65      -11.44     24.19 o
   7   3  26       77.70      116.05     27.85 o
   8   3  26      382.97      392.62     37.48 o
   9   3  26        0.14      -23.96     37.31 o
   0   4  26      600.03      583.82     35.34 o
   1   4  26      158.09      150.56     20.29 o
   2   4  26      118.89      125.80     19.32 o
   3   4  26       21.68       29.04     19.80 o
   4   4  26       57.60       35.00     19.78 o
   5   4  26       31.57        7.52     24.85 o
   6   4  26        4.09       11.86     23.86 o
   7   4  26        5.58      -27.16     27.16 o
   8   4  26       12.24       24.89     32.43 o
   9   4  26       11.57      -32.75     40.68 o
   1   5  26       68.35       58.16     19.96 o
   2   5  26        0.10        0.81     19.41 o
   3   5  26      191.77      219.65     22.30 o
   4   5  26       15.02        3.43     19.64 o
   5   5  26      244.26      233.30     24.28 o
   6   5  26       22.68       -4.51     35.22 o
   7   5  26       47.48       69.25     36.76 o
   8   5  26        3.41       -5.51     40.69 o
   0   6  26     1948.00     1893.79     53.13 o
   1   6  26        5.84      -10.60     22.66 o
   2   6  26      848.55      769.89     34.34 o
   3   6  26       21.09      -12.14     24.86 o
   4   6  26     1443.99     1451.77     47.50 o
   5   6  26        4.61        5.83     27.85 o
   6   6  26      838.06      864.23     49.02 o
   7   6  26       18.06        4.92     47.07 o
   1   7  26      304.14      310.02     32.69 o
   2   7  26      351.47      373.77     41.16 o
   3   7  26      150.08      163.08     38.16 o
   4   7  26      117.92      134.20     34.71 o
   5   7  26        6.51        0.61     42.58 o
   0   8  26     1894.18     2187.46    135.63 o
   1   8  26        0.02       -3.64     33.15 o
   2   8  26     1377.82     1400.43     54.51 o
   1   1  27      864.73     1201.21     55.98 o
   2   1  27      649.02      660.99     28.11 o
   3   1  27     2701.86     2582.05     40.83 o
   4   1  27      110.75       86.21     22.56 o
   5   1  27      852.58      843.01     35.94 o
   6   1  27      340.13      344.54     33.26 o
   7   1  27      328.68      340.75     34.98 o
   8   1  27      129.37      202.41     46.96 o
   9   1  27       35.08      -41.00     59.61 o
   0   2  27     4255.12     4119.39     75.42 o
   1   2  27     1027.50      976.51     33.76 o
   2   2  27     1759.32     1699.78     36.05 o
   3   2  27      345.43      342.09     21.22 o
   4   2  27      628.15      702.57     31.53 o
   5   2  27      188.65      163.55     25.45 o
   6   2  27      678.76      745.27     38.80 o
   7   2  27      454.62      504.60     36.27 o
   8   2  27      456.09      564.88     46.15 o
   9   2  27     1362.83     1413.48     77.83 o
   1   3  27     2323.14     2362.89     45.22 o
   2   3  27      397.51      455.59     20.91 o
   3   3  27     1417.35     1517.46     34.46 o
   4   3  27      196.69      208.41     24.55 o
   5   3  27     1687.50     1710.60     50.66 o
   6   3  27       52.51       55.00     25.45 o
   7   3  27      531.09      519.95     36.50 o
   8   3  27      101.16      123.32     32.31 o
   9   3  27       63.68       26.61     41.91 o
   0   4  27     1389.30     1337.86     46.37 o
   1   4  27       86.89       73.74     19.81 o
   2   4  27      884.95      827.47     27.09 o
   3   4  27       78.59      110.42     20.00 o
   4   4  27     1128.43     1224.15     38.02 o
   5   4  27      117.29      148.65     25.42 o
   6   4  27      700.04      676.99     43.92 o
   7   4  27      296.61      286.70     35.03 o
   8   4  27      176.65      226.39     36.88 o
   1   5  27     1074.14     1154.01     35.23 o
   2   5  27       48.95       23.94     22.85 o
   3   5  27      639.29      689.12     28.50 o
   4   5  27       41.05        4.83     21.55 o
   5   5  27      427.58      488.05     40.31 o
   6   5  27       93.14       57.36     37.60 o
   7   5  27      329.13      357.07     44.40 o
   0   6  27      582.44      591.02     45.64 o
   1   6  27       72.45       67.73     24.18 o
   2   6  27      849.96      831.42     36.97 o
   3   6  27      148.24      100.36     29.59 o
   4   6  27      894.59      921.24     42.99 o
   5   6  27       23.87      -11.39     29.98 o
   6   6  27      452.24      432.15     46.62 o
   1   7  27       34.04        6.53     29.44 o
   2   7  27        4.41      -33.60     34.25 o
   3   7  27       62.65        8.19     31.72 o
   4   7  27       12.72      -21.04     33.97 o
   0   8  27        2.38      120.24     89.22 o
   0   0  28      539.32      528.72     49.20 o
   1   0  28        0.43      -23.26     23.26 o
   2   0  28     1250.46     1146.50     64.49 o
   3   0  28        7.53       22.75     30.95 o
   4   0  28      285.07      339.61     43.42 o
   5   0  28      296.74      205.48     41.78 o
   6   0  28        1.06       -0.95     38.02 o
   7   0  28     1193.42     1158.02     92.97 o
   8   0  28      136.13      164.44     74.82 o
   9   0  28      498.22      684.33     86.58 o
   1   1  28     9343.00     8817.43    192.77 o
   2   1  28      266.67      336.08     23.41 o
   3   1  28     2901.78     2841.72     43.43 o
   4   1  28      803.87      767.19     33.02 o
   5   1  28     2250.99     2259.02     49.43 o
   6   1  28       28.80       35.87     28.42 o
   7   1  28     1475.89     1417.41     51.92 o
   8   1  28       42.44      182.04     66.10 o
   9   1  28      482.13      544.70     66.39 o
   0   2  28      159.11      249.77     33.12 o
   1   2  28       45.95       93.18     22.00 o
   2   2  28      204.77      257.58     23.14 o
   3   2  28      197.41      198.91     22.09 o
   4   2  28       20.48       47.41     22.47 o
   5   2  28      135.86      171.85     26.63 o
   6   2  28       25.81       37.28     26.49 o
   7   2  28      104.49       97.89     30.37 o
   8   2  28      256.43      207.06     40.54 o
   9   2  28      745.49      756.19     66.39 o
   1   3  28      330.69      327.25     22.34 o
   2   3  28      599.55      599.18     25.65 o
   3   3  28      941.56      935.41     31.76 o
   4   3  28       28.63       11.99     21.52 o
   5   3  28      201.86      212.44     24.07 o
   6   3  28       55.00       23.48     25.26 o
   7   3  28      241.81      269.26     33.88 o
   8   3  28       14.55       17.77     33.75 o
   9   3  28       21.34        3.93     42.65 o
   0   4  28     1004.64     1111.87     82.91 o
   1   4  28       11.25        9.39     19.65 o
   2   4  28       30.73       33.02     20.17 o
   3   4  28        7.33      -19.91     19.91 o
   4   4  28       52.07       28.08     21.61 o
   5   4  28       37.70       10.72     22.18 o
   6   4  28        1.03       -2.20     30.42 o
   7   4  28        0.06       36.88     31.61 o
   8   4  28        6.76       27.86     34.69 o
   1   5  28      295.07      321.42     26.70 o
   2   5  28       86.85       93.74     23.22 o
   3   5  28      672.08      697.80     31.93 o
   4   5  28       61.20       51.46     24.81 o
   5   5  28      710.00      759.20     47.70 o
   6   5  28       16.46      -20.28     37.16 o
   7   5  28       85.85      111.21     46.19 o
   0   6  28      388.06      382.02     97.94 o
   1   6  28        6.04       12.89     28.33 o
   2   6  28       39.43       16.02     28.96 o
   3   6  28        2.31        8.39     29.99 o
   4   6  28       15.52       -0.82     31.40 o
   5   6  28       54.31       60.83     29.64 o
   6   6  28        1.82      -41.33     41.33 o
   1   7  28     1309.70     1402.88     51.83 o
   2   7  28        0.27      -31.85     31.85 o
   3   7  28     1043.39     1026.65     48.85 o
   4   7  28        6.59      -11.15     42.64 o
   1   1  29      973.71     1155.09     46.54 o
   2   1  29      260.63      254.39     22.84 o
   3   1  29      294.54      352.45     24.66 o
   4   1  29        2.92       -0.36     21.65 o
   5   1  29      124.85       86.19     30.24 o
   6   1  29       40.10       20.33     28.98 o
   7   1  29       23.21       33.57     32.08 o
   8   1  29       34.31       28.27     49.25 o
   9   1  29       30.60      -15.23     56.61 o
   0   2  29      886.31      955.14     59.62 o
   1   2  29      170.35      153.51     23.51 o
   2   2  29      855.91      910.65     41.39 o
   3   2  29        5.81      -21.33     21.36 o
   4   2  29     1266.44     1315.72     40.55 o
   5   2  29       92.87       83.24     27.41 o
   6   2  29     1370.55     1296.67     41.57 o
   7   2  29        0.23        9.82     29.40 o
   8   2  29      420.83      495.08     48.69 o
   9   2  29       48.30      -11.16     56.60 o
   1   3  29     1347.88     1307.31     38.31 o
   2   3  29        6.29      -20.22     20.22 o
   3   3  29       44.38       32.73     21.35 o
   4   3  29      660.25      696.04     30.69 o
   5   3  29       16.12       12.46     25.49 o
   6   3  29      491.50      476.22     34.64 o
   7   3  29        0.78      -17.87     28.96 o
   8   3  29      595.26      727.19     47.18 o
   0   4  29     5667.54     5405.52     87.84 o
   1   4  29      407.66      406.39     24.77 o
   2   4  29     4235.04     4009.38     54.76 o
   3   4  29      131.37      100.06     22.86 o
   4   4  29     3259.89     3424.18     51.91 o
   5   4  29       45.58        8.00     25.66 o
   6   4  29     1489.40     1473.96     67.37 o
   7   4  29        7.70       77.54     39.21 o
   8   4  29      512.06      563.93     52.97 o
   1   5  29        7.06       -6.10     22.24 o
   2   5  29      265.86      255.75     24.34 o
   3   5  29       33.48       44.63     25.06 o
   4   5  29        8.28      -29.03     29.16 o
   5   5  29      188.24      182.37     37.60 o
   6   5  29      192.87      277.39     69.78 o
   7   5  29        5.04      -36.15     39.89 o
   0   6  29      683.38      720.33     64.27 o
   1   6  29       37.27       32.07     30.09 o
   2   6  29      303.10      305.47     39.03 o
   3   6  29      138.50       84.29     35.91 o
   4   6  29      111.01       69.59     38.09 o
   5   6  29        7.09      -32.10     32.10 o
   1   7  29       51.57       83.75     34.32 o
   2   7  29       48.22       69.79     34.11 o
   3   7  29        0.41        0.01     35.36 o
   0   0  30     2287.37     2192.23     74.60 o
   1   0  30       34.23       13.78     28.57 o
   2   0  30      192.25      225.31     32.88 o
   3   0  30     1330.65     1239.20     58.08 o
   4   0  30      165.63      249.10     43.31 o
   5   0  30      733.17      791.77     60.19 o
   6   0  30     1040.90      965.12     76.14 o
   7   0  30        4.70       50.89     47.95 o
   8   0  30      423.76      368.22     84.15 o
   9   0  30      584.21      799.71     97.12 o
   1   1  30     1131.11     1271.17     34.49 o
   2   1  30        9.13       11.80     20.05 o
   3   1  30     1397.77     1313.73     35.26 o
   4   1  30        1.01        6.79     24.82 o
   5   1  30      698.46      775.67     44.75 o
   6   1  30      187.47      216.86     33.09 o
   7   1  30     1168.66     1149.86     51.36 o
   8   1  30      113.37      159.95     42.24 o
   9   1  30      421.66      479.22     69.07 o
   0   2  30      827.88      747.52     46.14 o
   1   2  30       63.49       78.89     22.27 o
   2   2  30     1106.83     1032.12     35.36 o
   3   2  30      218.82      231.51     26.50 o
   4   2  30     1599.32     1536.84     42.41 o
   5   2  30       14.21      -12.11     27.23 o
   6   2  30      958.55     1040.51     45.88 o
   7   2  30      145.79      108.20     40.80 o
   8   2  30       82.28       23.81     41.17 o
   1   3  30      410.48      420.02     29.07 o
   2   3  30       64.62       70.47     23.32 o
   3   3  30      277.31      272.13     30.43 o
   4   3  30       38.46       29.29     27.39 o
   5   3  30      102.75       87.71     27.74 o
   6   3  30       33.31       38.21     27.08 o
   7   3  30       88.29       95.21     32.02 o
   8   3  30      414.92      401.84     42.79 o
   0   4  30        4.00       36.83     28.76 o
   1   4  30      245.41      229.15     22.73 o
   2   4  30      124.35      103.76     24.35 o
   3   4  30      203.43      167.72     26.37 o
   4   4  30        0.08      -24.03     24.03 o
   5   4  30        1.21      -30.29     30.29 o
   6   4  30      114.91      105.27     35.57 o
   7   4  30       73.44       45.48     40.46 o
   1   5  30      395.68      348.03     26.64 o
   2   5  30       65.71       30.23     25.73 o
   3   5  30        4.34       -8.09     27.85 o
   4   5  30        0.17       23.97     31.81 o
   5   5  30      153.22      160.75     34.49 o
   6   5  30       21.24       72.42     38.14 o
   0   6  30      420.10      392.83     46.11 o
   1   6  30       21.70       -2.08     28.85 o
   2   6  30     1070.39     1084.01     55.89 o
   3   6  30       12.35       -7.27     36.90 o
   4   6  30      976.03      979.01     52.48 o
   5   6  30      126.70       92.06     45.22 o
   1   7  30      653.71      776.35     44.11 o
   2   7  30       11.78      -17.48     41.82 o
   1   1  31     1090.38     1080.80     38.70 o
   2   1  31       21.52       11.83     21.17 o
   3   1  31       67.91       48.92     21.94 o
   4   1  31       16.06      -29.53     29.53 o
   5   1  31      773.62      847.12     46.73 o
   6   1  31        2.39      -24.17     30.77 o
   7   1  31      468.90      465.19     41.58 o
   8   1  31        4.89       19.81     43.81 o
   0   2  31      209.79      291.29     36.98 o
   1   2  31       11.73      -15.63     22.10 o
   2   2  31       96.61      144.45     23.46 o
   3   2  31      312.85      292.96     27.38 o
   4   2  31      502.31      545.48     33.35 o
   5   2  31      668.22      651.90     37.21 o
   6   2  31      263.04      252.33     36.78 o
   7   2  31      297.30      303.74     40.47 o
   8   2  31        1.45      -18.64     61.84 o
   1   3  31      969.93      930.96     38.00 o
   2   3  31        0.68       -7.30     22.96 o
   3   3  31     1490.83     1430.92     47.55 o
   4   3  31       24.70      -19.28     27.17 o
   5   3  31     1309.94     1328.58     52.66 o
   6   3  31      191.33      214.36     34.64 o
   7   3  31      501.61      485.98     40.06 o
   0   4  31       36.58       75.62     37.65 o
   1   4  31       47.01       78.41     26.42 o
   2   4  31      353.15      349.77     29.66 o
   3   4  31      288.55      325.41     27.38 o
   4   4  31      496.10      568.84     31.61 o
   5   4  31      148.73      168.40     38.01 o
   6   4  31      398.90      465.71     46.27 o
   7   4  31       66.53      108.18     44.92 o
   1   5  31     2561.73     2540.81     45.28 o
   2   5  31        0.59       -7.21     28.94 o
   3   5  31     1129.34     1137.45     47.72 o
   4   5  31      267.60      289.54     37.91 o
   5   5  31      962.17     1007.04     50.45 o
   6   5  31       35.20      -14.17     49.21 o
   0   6  31      153.78      117.72     43.91 o
   1   6  31      121.01       93.42     30.78 o
   2   6  31       89.81      107.84     34.87 o
   3   6  31       13.51      -12.76     40.04 o
   4   6  31       47.67       51.65     48.64 o
   0   0  32     4252.37     3897.04    284.07 o
   1   0  32       36.22       51.07     32.00 o
   2   0  32     4195.54     3684.68    111.92 o
   3   0  32        0.35       -0.51     38.09 o
   4   0  32     2478.01     2424.59     81.17 o
   5   0  32      161.04       96.03     44.78 o
   6   0  32     2462.54     2492.17    178.23 o
   7   0  32        1.60       40.47     53.00 o
   8   0  32     1401.77     1607.32    123.89 o
   1   1  32        2.22       45.32     20.73 o
   2   1  32       23.20       19.51     22.42 o
   3   1  32        0.40       -6.81     22.01 o
   4   1  32      535.69      601.55     41.35 o
   5   1  32      184.42      108.73     34.76 o
   6   1  32      233.39      215.05     35.45 o
   7   1  32      145.62      158.66     43.49 o
   8   1  32      797.81      887.68     76.70 o
   0   2  32      831.62      995.04     51.25 o
   1   2  32       67.49       48.98     25.35 o
   2   2  32      883.17      996.93     37.02 o
   3   2  32        0.44       19.70     26.07 o
   4   2  32     1053.09     1025.34     62.40 o
   5   2  32        1.47      -13.23     29.76 o
   6   2  32      852.81      871.43     51.98 o
   7   2  32      101.88      182.56     38.17 o
   8   2  32      255.40      203.20     57.99 o
   1   3  32        9.92       64.24     25.10 o
   2   3  32      134.09      162.60     27.01 o
   3   3  32       21.09       39.18     30.56 o
   4   3  32        2.24       26.42     29.19 o
   5   3  32        7.76       44.05     33.80 o
   6   3  32       34.08       67.33     33.54 o
   7   3  32       54.27       25.01     37.72 o
   0   4  32       12.27      -21.18     38.83 o
   1   4  32        1.18       34.13     26.72 o
   2   4  32       17.67        5.09     28.04 o
   3   4  32        7.05       20.23     29.73 o
   4   4  32       44.81       33.45     31.99 o
   5   4  32        1.93       22.95     35.40 o
   6   4  32        0.24        5.89     39.77 o
   1   5  32       98.74       29.92     29.54 o
   2   5  32      208.04      178.20     34.41 o
   3   5  32       33.35       46.01     33.47 o
   4   5  32      155.28      236.98     38.20 o
   5   5  32       32.94       80.39     35.89 o
   0   6  32      847.02     1057.88     64.37 o
   1   6  32       24.72        1.86     32.00 o
   2   6  32      344.72      415.61     40.10 o
   3   6  32        0.56      -32.38     35.77 o
   1   1  33      364.58      385.22     28.50 o
   2   1  33       27.08       30.74     23.31 o
   3   1  33      155.94      150.41     24.77 o
   4   1  33       51.50       31.35     31.96 o
   5   1  33       12.43        2.32     33.28 o
   6   1  33      227.38      221.90     35.83 o
   7   1  33        0.88       -0.43     35.76 o
   0   2  33     2184.73     2082.09     64.74 o
   1   2  33        1.47      -11.57     25.04 o
   2   2  33      592.56      579.16     32.60 o
   3   2  33       12.53        9.67     28.17 o
   4   2  33      386.52      475.40     33.23 o
   5   2  33       45.10       51.46     31.30 o
   6   2  33      361.01      393.55     45.11 o
   7   2  33       82.45       57.51     37.73 o
   1   3  33     2079.17     2061.35     46.91 o
   2   3  33      156.77      136.24     28.95 o
   3   3  33     1331.93     1316.22     49.87 o
   4   3  33      280.23      250.98     35.29 o
   5   3  33     1793.96     1900.41     61.90 o
   6   3  33      205.93      237.49     40.79 o
   7   3  33      331.67      313.08     48.90 o
   0   4  33      194.38      191.24     42.55 o
   1   4  33       17.42       26.50     27.98 o
   2   4  33      379.72      381.76     34.05 o
   3   4  33       73.85       97.65     33.00 o
   4   4  33      654.68      716.11     43.76 o
   5   4  33      143.38      208.40     39.83 o
   6   4  33      527.89      616.46     54.99 o
   1   5  33     1031.51     1090.26     44.87 o
   2   5  33       26.36       10.79     31.53 o
   3   5  33      771.74      816.50     67.94 o
   4   5  33       14.99      -11.15     33.61 o
   0   6  33      313.56      186.32     49.07 o
   1   6  33        0.19      -31.58     31.58 o
   2   6  33      119.87      103.38     38.45 o
   0   0  34     1126.81     1055.14     65.63 o
   1   0  34       72.39       52.48     38.49 o
   2   0  34      477.05      572.13     49.35 o
   3   0  34       20.33       17.02     38.19 o
   4   0  34      577.90      675.00     61.15 o
   5   0  34        1.94       68.53     46.72 o
   6   0  34      602.08      714.42     62.93 o
   7   0  34      235.59      136.12     56.71 o
   1   1  34     1635.21     1652.59     42.71 o
   2   1  34       20.06        5.49     23.97 o
   3   1  34     1324.41     1272.65     41.68 o
   4   1  34        0.35      -29.07     32.61 o
   5   1  34     1100.81     1102.36     53.05 o
   6   1  34       45.98       26.19     35.39 o
   7   1  34      879.81      862.05     50.53 o
   0   2  34       77.06      183.31     39.26 o
   1   2  34        3.78      -19.80     24.74 o
   2   2  34      124.39      141.09     26.99 o
   3   2  34      201.17      239.06     31.60 o
   4   2  34       50.17       66.23     29.02 o
   5   2  34      185.33      220.39     37.18 o
   6   2  34       12.73      -32.10     39.11 o
   7   2  34      111.80      149.75     40.36 o
   1   3  34      512.31      481.01     32.06 o
   2   3  34       35.23       14.01     27.06 o
   3   3  34      357.54      339.41     34.87 o
   4   3  34        7.08      -27.40     32.81 o
   5   3  34      187.29      172.99     39.46 o
   6   3  34        1.59       -0.11     41.18 o
   0   4  34       34.59      124.69     42.94 o
   1   4  34       31.40        8.68     29.24 o
   2   4  34        0.84       17.45     30.01 o
   3   4  34       20.81      -31.69     33.15 o
   4   4  34        8.26        2.33     34.03 o
   5   4  34        4.96      -17.75     39.02 o
   1   5  34      494.10      542.17     39.47 o
   2   5  34       55.43       57.02     35.17 o
   3   5  34      383.38      372.14     40.67 o
   4   5  34       39.81        0.87     35.22 o
   0   6  34      139.12      153.58     56.36 o
   1   1  35       55.59      137.25     28.52 o
   2   1  35       21.30       35.41     24.69 o
   3   1  35       33.07       95.26     27.83 o
   4   1  35      235.51      229.64     52.68 o
   5   1  35        1.65       -1.97     34.46 o
   6   1  35       57.21       27.64     36.96 o
   0   2  35     1552.02     1647.12     63.98 o
   1   2  35        4.70        8.43     25.78 o
   2   2  35     1145.67     1114.83     40.65 o
   3   2  35       16.54      -23.12     29.71 o
   4   2  35      954.74     1044.22     46.94 o
   5   2  35        1.13      -12.45     35.13 o
   6   2  35      438.08      455.73     48.90 o
   1   3  35        2.73        5.10     27.20 o
   2   3  35       33.61       -0.70     26.71 o
   3   3  35       96.19      113.51     31.71 o
   4   3  35       16.04       11.73     34.33 o
   5   3  35       31.06       -2.81     39.44 o
   0   4  35     2560.07     2410.33     78.64 o
   1   4  35       25.11       42.36     31.02 o
   2   4  35     1378.62     1343.39     53.67 o
   3   4  35       84.39      118.01     36.26 o
   4   4  35      974.95      982.51     48.32 o
   5   4  35       27.83       19.87     77.25 o
   1   5  35        5.65       46.57     33.61 o
   2   5  35        9.79       -7.86     37.51 o
   3   5  35      140.63      130.31     38.91 o
   0   0  36      287.05      266.43     89.01 o
   1   0  36       20.98       16.52     47.87 o
   2   0  36      423.91      490.82     50.30 o
   3   0  36       97.60      139.67     42.31 o
   4   0  36      473.35      417.04     59.64 o
   5   0  36      278.97      395.53     57.76 o
   6   0  36      555.57      594.73     64.23 o
   1   1  36     1289.98     1352.84     44.70 o
   2   1  36        0.67       -1.50     27.22 o
   3   1  36      887.92      887.67     45.50 o
   4   1  36       30.58       50.36     42.82 o
   5   1  36     1481.30     1700.65     59.95 o
   6   1  36        7.65       68.64     41.68 o
   0   2  36      502.10      591.99     48.61 o
   1   2  36       40.70       61.00     27.29 o
   2   2  36      568.95      624.66     36.32 o
   3   2  36       10.18      -30.57     30.57 o
   4   2  36       36.00       15.56     37.09 o
   5   2  36        0.85       11.51     38.54 o
   6   2  36        1.19        4.52     52.74 o
   1   3  36       91.06       73.54     28.52 o
   2   3  36        9.91      -22.49     26.94 o
   3   3  36      118.11      164.52     35.66 o
   4   3  36       38.02       16.54     35.39 o
   5   3  36       93.95      104.27     42.99 o
   0   4  36        6.45       77.90     44.53 o
   1   4  36       28.52      -31.29     31.29 o
   2   4  36       15.34        6.17     36.21 o
   3   4  36        1.01      -21.19     36.55 o
   4   4  36       53.16       53.75     38.10 o
   1   5  36      121.52      126.99     37.67 o
   1   1  37      241.02      192.92     31.60 o
   2   1  37       15.85       -0.22     31.92 o
   3   1  37      247.17      267.73     36.25 o
   4   1  37        1.72       29.12     37.95 o
   5   1  37      229.88      296.77     40.26 o
   0   2  37      277.79      341.06     44.55 o
   1   2  37        1.59      -31.13     31.13 o
   2   2  37      241.34      345.67     33.81 o
   3   2  37       94.34       51.32     33.90 o
   4   2  37       95.08      110.44     47.08 o
   5   2  37      144.78      182.84     50.39 o
   1   3  37     1071.13     1042.68     42.45 o
   2   3  37      326.89      338.41     33.16 o
   3   3  37     1401.55     1365.39     54.93 o
   4   3  37      415.01      479.89     43.13 o
   0   4  37      481.00      622.23     54.58 o
   1   4  37        3.36        6.35     31.83 o
   2   4  37      411.27      366.73     41.26 o
   3   4  37        2.78      -35.05     37.82 o
   0   0  38     1862.70     2032.72    132.81 o
   1   0  38        4.07       55.27     45.38 o
   2   0  38     1406.28     1242.28     65.44 o
   3   0  38       24.36       17.68     42.86 o
   4   0  38     1268.53     1138.54     83.60 o
   5   0  38       75.79       50.35     53.73 o
   1   1  38        2.10       -2.58     30.20 o
   2   1  38      134.68      100.47     35.76 o
   3   1  38       11.16      -27.07     38.15 o
   4   1  38      110.15       89.35     41.02 o
   5   1  38       93.57      167.22     38.98 o
   0   2  38      591.41      684.62     53.78 o
   1   2  38        5.35      -10.05     29.56 o
   2   2  38      510.73      596.59     37.69 o
   3   2  38       73.90       73.20     36.00 o
   4   2  38      695.15      768.12     60.83 o
   1   3  38       18.57      108.23     29.99 o
   2   3  38        0.80      -15.18     31.98 o
   3   3  38       55.24       42.13     38.04 o
   0   4  38       47.94       92.24     48.50 o
   1   4  38      164.56      184.57     35.05 o
   1   1  39       39.74       60.42     35.16 o
   2   1  39        6.79        2.00     35.44 o
   3   1  39      152.43      193.17     44.13 o
   4   1  39        0.81      -20.24     38.97 o
   0   2  39        1.15       28.10     43.48 o
   1   2  39        6.77      -30.28     30.28 o
   2   2  39      204.67      296.85     34.77 o
   3   2  39       64.98       81.37     38.96 o
   1   3  39      992.30     1002.26     45.41 o
   2   3  39       59.44       68.86     34.12 o
   0   0  40      632.73      611.94     98.75 o
   1   0  40      213.02      188.01     67.82 o
   2   0  40      135.84      152.83     48.02 o
   3   0  40      669.19      569.25    161.50 o
   1   1  40      584.77      673.85     45.46 o
   2   1  40        0.92      -36.68     36.68 o
   3   1  40      553.48      566.94     52.93 o
   0   2  40      366.28      463.93     55.85 o
   1   2  40       71.70       60.03     32.75 o
   2   2  40      237.25      242.17     35.88 o
   1   1  41      298.33      413.51     42.71 o
 
